# Supplementary material for: Gram-positive probiotics improves acetaminophen-induced hepatotoxicity by inhibiting leucine and Hippo-YAP pathway
Source: Cell Biosci. 2025 Mar 7;15:32. doi: 10.1186/s13578-025-01370-5 (PMC11887100; doi:10.1186/s13578-025-01370-5)
Supplement: Supplementary file 3 — Supplementary material 3. [file 13578_2025_1370_MOESM3_ESM.xlsx]

## Sheet: APAP_vs_APAP_BSL.KEGG.GSEA
ID	Description	setSize	enrichmentScore	NES	pvalue(<0.05)	p.adjust	qvalues(<0.25)	rank	leading_edge	core_enrichment	GeneName
ko04141	Protein processing in endoplasmic reticulum	163	-0.44635	-2.05401	2.18815e-10	6.84891e-08	5.91952e-08	7077	tags=55%, list=27%, signal=40%	gene-Sec61a2/gene-Ube2d1/gene-Ssr2/gene-Dnajb12/gene-Sec61g/gene-Ube2d2b/gene-Sec24c/gene-Ckap4/gene-Erlec1/gene-Dnajb2/gene-Sec63/gene-Man1b1/gene-Calr/gene-Map2k7/gene-Sec24a/gene-Hspa4l/gene-Ube2d2a/gene-Hsp90ab1/gene-Rpn2/gene-Ube2j2/gene-Edem1/gene-Ube2j1/gene-Ddit3/gene-Cryab/gene-Derl1/gene-Ssr3/gene-Ern1/gene-Ddost/gene-Rad23b/gene-Sec31a/gene-P4hb/gene-Vcp/gene-Txndc5/gene-Tram1/gene-Pdi…	Amfr/Atf4/Atf6/Calr/Capn2/Ckap4/Cryab/Dad1/Ddit3/Ddost/Derl1/Derl3/Dnajb1/Dnajb11/Dnajb12/Dnajb2/Dnajc10/Dnajc3/Dnajc5/Edem1/Edem3/Eif2ak3/Eif2ak4/Erlec1/Ern1/Ero1a/Ero1b/Fbxo6/Herpud1/Hsp90aa1/Hsp90ab1/Hsp90b1/Hspa1a/Hspa1b/Hspa2/Hspa4l/Hspa5/Hspa8/Hsph1/Hyou1/Man1b1/Map2k7/Map3k5/Mogs/P4hb/Pdia3/Pdia4/Pdia6/Plaa/Ppp1r15a/Preb/Rad23b/Rnf185/Rnf5/Rpn1/Rpn2/Rrbp1/Sec23b/Sec24a/Sec24b/Sec24c/Sec24d…
ko05332	Graft-versus-host disease	54	0.671945	2.0492	1.65269e-07	2.58646e-05	2.23548e-05	5020	tags=65%, list=19%, signal=52%	gene-H2-T3/gene-H2-M10.6/gene-Gm11127/gene-LOC68395/gene-Gm6034/gene-Mcpt8/gene-H2-M9/gene-Gzmb/gene-Il6/gene-H2-Q7/gene-Gm7030/gene-H2-Ob/gene-H2-Q9/gene-Il1a/gene-H2-DMb1/gene-H2-DMa/gene-H2-M2/gene-H2-Eb1/gene-H2-Q6/gene-Gzmc/gene-Ifng/gene-2410137M14Rik/gene-Klrc1/gene-H2-Oa/gene-H2-Aa/gene-H2-Q2/gene-H2-T-ps/gene-H2-M1/gene-Klrd1/gene-Il1b/gene-H2-DMb2/gene-Cd28/gene-H2-Q1/gene-H2-Ab1/gene-F…	2410137M14Rik/Cd28/Fasl/Gm11127/Gm6034/Gm7030/Gzmb/Gzmc/H2-Aa/H2-Ab1/H2-DMa/H2-DMb1/H2-DMb2/H2-Eb1/H2-M1/H2-M10.6/H2-M2/H2-M9/H2-Oa/H2-Ob/H2-Q1/H2-Q2/H2-Q6/H2-Q7/H2-Q9/H2-T-ps/H2-T3/Ifng/Il1a/Il1b/Il6/Klrc1/Klrd1/LOC68395/Mcpt8
ko05330	Allograft rejection	56	0.654139	1.99758	5.35641e-07	5.58853e-05	4.83017e-05	5020	tags=62%, list=19%, signal=50%	gene-H2-T3/gene-H2-M10.6/gene-Gm11127/gene-LOC68395/gene-Gm6034/gene-Mcpt8/gene-H2-M9/gene-Gzmb/gene-H2-Q7/gene-Gm7030/gene-Il12a/gene-H2-Ob/gene-H2-Q9/gene-H2-DMb1/gene-H2-DMa/gene-H2-M2/gene-H2-Eb1/gene-H2-Q6/gene-Gzmc/gene-Ifng/gene-2410137M14Rik/gene-Cd40lg/gene-H2-Oa/gene-H2-Aa/gene-H2-Q2/gene-H2-T-ps/gene-H2-M1/gene-Il10/gene-Cd40/gene-Il4/gene-H2-DMb2/gene-Cd28/gene-H2-Q1/gene-H2-Ab1/gene-…	2410137M14Rik/Cd28/Cd40/Cd40lg/Fasl/Gm11127/Gm6034/Gm7030/Gzmb/Gzmc/H2-Aa/H2-Ab1/H2-DMa/H2-DMb1/H2-DMb2/H2-Eb1/H2-M1/H2-M10.6/H2-M2/H2-M9/H2-Oa/H2-Ob/H2-Q1/H2-Q2/H2-Q6/H2-Q7/H2-Q9/H2-T-ps/H2-T3/Ifng/Il10/Il12a/Il4/LOC68395/Mcpt8
ko04390	Hippo signaling pathway	145	-0.398427	-1.87936	1.44814e-06	0.000113317	9.79403e-05	3614	tags=30%, list=14%, signal=26%	gene-Pard6b/gene-Lats1/gene-Crb1/gene-Fbxw11/gene-Ppp2r2b/gene-Gsk3b/gene-Sav1/gene-Tgfb2/gene-Ppp2cb/gene-Wtip/gene-Smad4/gene-Frmd6/gene-Smad1/gene-Smad3/gene-Myc/gene-Ywhah/gene-Dvl3/gene-Lats2/gene-Wnt2b/gene-Scrib/gene-Actb/gene-Wnt9a/gene-Ccnd1/gene-Yap1/gene-Wnt5a/gene-Fzd5/gene-Ccnd2/gene-Ywhag/gene-Tead1/gene-Tcf7/gene-Bmpr1b/gene-Ajuba/gene-Wnt7b/gene-Wwc1/gene-Actg1/gene-Ccn2/gene-Gli2…	Actb/Actg1/Ajuba/Areg/Bmp8a/Bmpr1b/Ccn2/Ccnd1/Ccnd2/Crb1/Dvl3/Fbxw11/Frmd6/Fzd5/Gli2/Gsk3b/Lats1/Lats2/Myc/Pard6b/Ppp2cb/Ppp2r2b/Sav1/Scrib/Serpine1/Smad1/Smad3/Smad4/Tcf7/Tead1/Tead4/Tgfb2/Tgfb3/Wnt11/Wnt2b/Wnt5a/Wnt7b/Wnt9a/Wtip/Wwc1/Yap1/Ywhag/Ywhah
ko04940	Type I diabetes mellitus	61	0.621892	1.91378	2.84994e-06	0.000178406	0.000154197	5020	tags=56%, list=19%, signal=45%	gene-H2-T3/gene-H2-M10.6/gene-Gm11127/gene-LOC68395/gene-Gm6034/gene-Mcpt8/gene-H2-M9/gene-Gzmb/gene-H2-Q7/gene-Gm7030/gene-Il12a/gene-H2-Ob/gene-H2-Q9/gene-Il1a/gene-H2-DMb1/gene-H2-DMa/gene-H2-M2/gene-H2-Eb1/gene-H2-Q6/gene-Gzmc/gene-Ifng/gene-2410137M14Rik/gene-Lta/gene-H2-Oa/gene-H2-Aa/gene-H2-Q2/gene-H2-T-ps/gene-H2-M1/gene-Il1b/gene-H2-DMb2/gene-Cd28/gene-H2-Q1/gene-H2-Ab1/gene-Fasl	2410137M14Rik/Cd28/Fasl/Gm11127/Gm6034/Gm7030/Gzmb/Gzmc/H2-Aa/H2-Ab1/H2-DMa/H2-DMb1/H2-DMb2/H2-Eb1/H2-M1/H2-M10.6/H2-M2/H2-M9/H2-Oa/H2-Ob/H2-Q1/H2-Q2/H2-Q6/H2-Q7/H2-Q9/H2-T-ps/H2-T3/Ifng/Il12a/Il1a/Il1b/LOC68395/Lta/Mcpt8
ko05224	Breast cancer	134	-0.389179	-1.84456	5.03717e-06	0.000262772	0.000227114	4331	tags=28%, list=17%, signal=24%	gene-Wnt10b/gene-Wnt8b/gene-Fgf10/gene-Gadd45g/gene-Ncoa3/gene-Dll1/gene-Gsk3b/gene-Cdk6/gene-Sos2/gene-E2f3/gene-Notch2/gene-Myc/gene-Dvl3/gene-Wnt2b/gene-Fgf11/gene-Frat2/gene-Wnt9a/gene-Ccnd1/gene-Fgf2/gene-Egf/gene-Hes1/gene-Wnt5a/gene-Fzd5/gene-Gadd45a/gene-Hes5/gene-Fgf16/gene-Fgf22/gene-Esr2/gene-Jag1/gene-Notch1/gene-Fgf21/gene-Tcf7/gene-Peg12/gene-Wnt7b/gene-Jun/gene-Cdkn1a/gene-Fos/gene…	Ccnd1/Cdk6/Cdkn1a/Dll1/Dvl3/E2f3/Egf/Esr2/Fgf10/Fgf11/Fgf16/Fgf2/Fgf21/Fgf22/Fos/Frat2/Fzd5/Gadd45a/Gadd45g/Gsk3b/Hes1/Hes5/Jag1/Jun/Myc/Ncoa3/Notch1/Notch2/Peg12/Sos2/Tcf7/Wnt10b/Wnt11/Wnt2b/Wnt5a/Wnt7b/Wnt8b/Wnt9a
ko05320	Autoimmune thyroid disease	59	0.623683	1.91318	6.99706e-06	0.000312868	0.000270413	5020	tags=58%, list=19%, signal=47%	gene-H2-T3/gene-H2-M10.6/gene-Gm11127/gene-LOC68395/gene-Gm6034/gene-Mcpt8/gene-H2-M9/gene-Gzmb/gene-H2-Q7/gene-Tshb/gene-Gm7030/gene-H2-Ob/gene-H2-Q9/gene-H2-DMb1/gene-H2-DMa/gene-H2-M2/gene-H2-Eb1/gene-H2-Q6/gene-Gzmc/gene-2410137M14Rik/gene-Cd40lg/gene-H2-Oa/gene-H2-Aa/gene-H2-Q2/gene-H2-T-ps/gene-H2-M1/gene-Il10/gene-Cd40/gene-Il4/gene-H2-DMb2/gene-Cd28/gene-H2-Q1/gene-H2-Ab1/gene-Fasl	2410137M14Rik/Cd28/Cd40/Cd40lg/Fasl/Gm11127/Gm6034/Gm7030/Gzmb/Gzmc/H2-Aa/H2-Ab1/H2-DMa/H2-DMb1/H2-DMb2/H2-Eb1/H2-M1/H2-M10.6/H2-M2/H2-M9/H2-Oa/H2-Ob/H2-Q1/H2-Q2/H2-Q6/H2-Q7/H2-Q9/H2-T-ps/H2-T3/Il10/Il4/LOC68395/Mcpt8/Tshb
ko05310	Asthma	23	0.739894	1.95609	1.44327e-05	0.00050299	0.000434735	5113	tags=78%, list=20%, signal=63%	gene-Prg2/gene-Epx/gene-Rnase2a/gene-Fcer1a/gene-H2-Ob/gene-Ms4a2/gene-H2-DMb1/gene-H2-DMa/gene-H2-Eb1/gene-Cd40lg/gene-H2-Oa/gene-H2-Aa/gene-Il10/gene-Cd40/gene-Il4/gene-H2-DMb2/gene-H2-Ab1/gene-Ccl11	Ccl11/Cd40/Cd40lg/Epx/Fcer1a/H2-Aa/H2-Ab1/H2-DMa/H2-DMb1/H2-DMb2/H2-Eb1/H2-Oa/H2-Ob/Il10/Il4/Ms4a2/Prg2/Rnase2a
ko04530	Tight junction	157	-0.352659	-1.6548	1.4463e-05	0.00050299	0.000434735	3986	tags=29%, list=15%, signal=24%	gene-Vasp/gene-Llgl1/gene-Tuba1c/gene-Ppp2r1b/gene-Actr2/gene-Arhgef18/gene-Rac1/gene-Pard6b/gene-Cttn/gene-Amotl1/gene-Msn/gene-Ppp2r2b/gene-Rock2/gene-Wasl/gene-Ppp2cb/gene-Amotl2/gene-Actn1/gene-Cldn15/gene-Myh9/gene-Ybx3/gene-Ezr/gene-Tjp2/gene-Tiam1/gene-Cldn14/gene-Rapgef2/gene-Cacna1d/gene-Cftr/gene-Map3k5/gene-Marveld3/gene-Scrib/gene-Actb/gene-Cldn4/gene-Ccnd1/gene-Nedd4l/gene-Afdn/gene-…	Actb/Actg1/Actn1/Actr2/Afdn/Amotl1/Amotl2/Arhgef18/Cacna1d/Ccnd1/Cftr/Cldn13/Cldn14/Cldn15/Cldn22/Cldn4/Cttn/Ezr/Jun/Llgl1/Map3k5/Marveld3/Msn/Myh15/Myh2/Myh9/Myl2/Nedd4l/Pard6b/Ppp2cb/Ppp2r1b/Ppp2r2b/Rac1/Rapgef2/Rock2/Runx1/Scrib/Synpo/Tiam1/Tjp2/Tuba1c/Tuba3b/Vasp/Wasl/Ybx3
ko00140	Steroid hormone biosynthesis	96	0.522379	1.69159	7.68531e-05	0.0024055	0.00207908	4962	tags=38%, list=19%, signal=30%	gene-Cyp11b1/gene-Cyp7a1/gene-Ugt1a5/gene-Hsd17b3/gene-Ugt1a9/gene-Hsd3b5/gene-Cyp2d34/gene-Ugt1a10/gene-Cyp3a16/gene-Ugt1a6a/gene-Cyp11a1/gene-Cyp2b13/gene-Ugt1a6b/gene-Cyp17a1/gene-Sult1e1/gene-Hsd3b2/gene-Cyp2c55/gene-Ugt1a1/gene-Cyp2b23/gene-Cyp11b2/gene-Ugt2a3/gene-Ugt1a8/gene-Hsd3b1/gene-Hsd3b3/gene-Cyp3a59/gene-Akr1c14/gene-Cyp3a25/gene-Akr1c6/gene-Akr1c21/gene-Ugt2b1/gene-Akr1c20/gene-Cyp…	Akr1c14/Akr1c20/Akr1c21/Akr1c6/Cyp11a1/Cyp11b1/Cyp11b2/Cyp17a1/Cyp1a2/Cyp2b13/Cyp2b23/Cyp2c29/Cyp2c55/Cyp2c69/Cyp2d34/Cyp3a16/Cyp3a25/Cyp3a59/Cyp7a1/Hsd17b3/Hsd3b1/Hsd3b2/Hsd3b3/Hsd3b5/Sult1e1/Ugt1a1/Ugt1a10/Ugt1a5/Ugt1a6a/Ugt1a6b/Ugt1a7c/Ugt1a8/Ugt1a9/Ugt2a3/Ugt2b1/Ugt2b35
ko04350	TGF-beta signaling pathway	91	-0.402002	-1.81564	0.000100246	0.00262916	0.00227239	3910	tags=29%, list=15%, signal=24%	gene-Ppp2r1b/gene-Chrd/gene-Cdkn2b/gene-Rgmb/gene-Ep300/gene-Crebbp/gene-Tgfb2/gene-Ppp2cb/gene-Smad4/gene-Neo1/gene-Smad1/gene-Smad3/gene-Myc/gene-Nodal/gene-Inhba/gene-E2f4/gene-Nbl1/gene-Nog/gene-Tgif1/gene-Fst/gene-Bmpr1b/gene-Inhbc/gene-Tgfb3/gene-Thbs1/gene-Bmp8a/gene-Inhbb	Bmp8a/Bmpr1b/Cdkn2b/Chrd/Crebbp/E2f4/Ep300/Fst/Inhba/Inhbb/Inhbc/Myc/Nbl1/Neo1/Nodal/Nog/Ppp2cb/Ppp2r1b/Rgmb/Smad1/Smad3/Smad4/Tgfb2/Tgfb3/Tgif1/Thbs1
ko00980	Metabolism of xenobiotics by cytochrome P450	77	0.553705	1.74643	0.000100799	0.00262916	0.00227239	5207	tags=42%, list=20%, signal=33%	gene-Sult2a5/gene-Sult2a1/gene-Ugt1a5/gene-Ugt1a9/gene-Ugt1a10/gene-Gstm3/gene-Ugt1a6a/gene-Ugt1a6b/gene-Sult2a8/gene-Sult2a7/gene-Ugt1a1/gene-Mgst2/gene-Hpgds/gene-Ugt2a3/gene-Ugt1a8/gene-Gstm1/gene-Gstm4/gene-Gstm2/gene-Sult2a2/gene-Cbr3/gene-Akr1c6/gene-Gsta3/gene-Akr1c21/gene-Gstm6/gene-Ugt2b1/gene-Gstm7/gene-Akr1c20/gene-Ugt2b35/gene-Cyp1a2/gene-Ugt1a7c/gene-Gstt3/gene-Cbr2	Akr1c20/Akr1c21/Akr1c6/Cbr2/Cbr3/Cyp1a2/Gsta3/Gstm1/Gstm2/Gstm3/Gstm4/Gstm6/Gstm7/Gstt3/Hpgds/Mgst2/Sult2a1/Sult2a2/Sult2a5/Sult2a7/Sult2a8/Ugt1a1/Ugt1a10/Ugt1a5/Ugt1a6a/Ugt1a6b/Ugt1a7c/Ugt1a8/Ugt1a9/Ugt2a3/Ugt2b1/Ugt2b35
ko05205	Proteoglycans in cancer	196	-0.313548	-1.50612	0.000206021	0.00496034	0.00428723	3569	tags=21%, list=14%, signal=19%	gene-Rras2/gene-Flnc/gene-Cttn/gene-Hif1a/gene-Itga2/gene-Ptk2/gene-Iqgap1/gene-Msn/gene-Tgfb2/gene-Rock2/gene-Sos2/gene-Tfap4/gene-Drosha/gene-Twist2/gene-Ezr/gene-Tiam1/gene-Myc/gene-Wnt2b/gene-Actb/gene-Ptpn11/gene-Wnt9a/gene-Timp3/gene-Stat3/gene-Ccnd1/gene-Fgf2/gene-Flnb/gene-Shh/gene-Wnt5a/gene-Fzd5/gene-Sdc4/gene-Fn1/gene-Igf2/gene-Itgb3/gene-Wnt7b/gene-Actg1/gene-Plaur/gene-Camk2a/gene-Tw…	Actb/Actg1/Camk2a/Ccnd1/Cdkn1a/Cttn/Drosha/Ezr/Fgf2/Flnb/Flnc/Fn1/Fzd5/Hbegf/Hif1a/Igf2/Iqgap1/Itga2/Itgb3/Msn/Myc/Plaur/Ptk2/Ptpn11/Rock2/Rras2/Sdc4/Shh/Sos2/Stat3/Tfap4/Tgfb2/Thbs1/Tiam1/Timp3/Twist1/Twist2/Wnt11/Wnt2b/Wnt5a/Wnt7b/Wnt9a
ko00983	Drug metabolism - other enzymes	95	0.508697	1.64407	0.000320578	0.00695201	0.00600864	4917	tags=34%, list=19%, signal=27%	gene-Ugt1a5/gene-Upp2/gene-Ces2h/gene-Ugt1a9/gene-Ugt1a10/gene-Gstm3/gene-Ugt1a6a/gene-Ces2b/gene-Ugt1a6b/gene-Ces2c/gene-Ugt1a1/gene-Mgst2/gene-Ugt2a3/gene-Ugt1a8/gene-Gstm1/gene-Tymp/gene-Nme4/gene-Ces1b/gene-Nat1/gene-Gstm4/gene-Gstm2/gene-Tk1/gene-Gsta3/gene-Gstm6/gene-Ugt2b1/gene-Gstm7/gene-Ces1g/gene-Ugt2b35/gene-Mpo/gene-Rrm2/gene-Ugt1a7c/gene-Gstt3	Ces1b/Ces1g/Ces2b/Ces2c/Ces2h/Gsta3/Gstm1/Gstm2/Gstm3/Gstm4/Gstm6/Gstm7/Gstt3/Mgst2/Mpo/Nat1/Nme4/Rrm2/Tk1/Tymp/Ugt1a1/Ugt1a10/Ugt1a5/Ugt1a6a/Ugt1a6b/Ugt1a7c/Ugt1a8/Ugt1a9/Ugt2a3/Ugt2b1/Ugt2b35/Upp2
ko05204	Chemical carcinogenesis	104	0.502502	1.64054	0.000357812	0.00695201	0.00600864	4962	tags=35%, list=19%, signal=28%	gene-Sult2a5/gene-Sult2a1/gene-Ugt1a5/gene-Ugt1a9/gene-Ugt1a10/gene-Cyp3a16/gene-Gstm3/gene-Ugt1a6a/gene-Cyp2b13/gene-Ugt1a6b/gene-Sult2a8/gene-Sult2a7/gene-Cyp2c55/gene-Ugt1a1/gene-Mgst2/gene-Cyp2b23/gene-Hpgds/gene-Ugt2a3/gene-Ugt1a8/gene-Gstm1/gene-Cyp3a59/gene-Nat1/gene-Cyp3a25/gene-Gstm4/gene-Gstm2/gene-Sult2a2/gene-Gsta3/gene-Gstm6/gene-Ugt2b1/gene-Gstm7/gene-Cyp2c29/gene-Ugt2b35/gene-Cyp1a…	Cyp1a2/Cyp2b13/Cyp2b23/Cyp2c29/Cyp2c55/Cyp2c69/Cyp3a16/Cyp3a25/Cyp3a59/Gsta3/Gstm1/Gstm2/Gstm3/Gstm4/Gstm6/Gstm7/Gstt3/Hpgds/Mgst2/Nat1/Sult2a1/Sult2a2/Sult2a5/Sult2a7/Sult2a8/Ugt1a1/Ugt1a10/Ugt1a5/Ugt1a6a/Ugt1a6b/Ugt1a7c/Ugt1a8/Ugt1a9/Ugt2a3/Ugt2b1/Ugt2b35
ko05226	Gastric cancer	135	-0.346814	-1.63216	0.000383462	0.00695201	0.00600864	3327	tags=22%, list=13%, signal=19%	gene-Gsk3b/gene-Tgfb2/gene-Sos2/gene-E2f3/gene-Fgfr2/gene-Smad4/gene-Smad3/gene-Myc/gene-Dvl3/gene-Wnt2b/gene-Fgf11/gene-Frat2/gene-Wnt9a/gene-Ccnd1/gene-Fgf2/gene-Shh/gene-Egf/gene-Wnt5a/gene-Fzd5/gene-Gadd45a/gene-Fgf16/gene-Fgf22/gene-Fgf21/gene-Tcf7/gene-Peg12/gene-Wnt7b/gene-Tgfb3/gene-Cdkn1a/gene-Cdh17/gene-Wnt11	Ccnd1/Cdh17/Cdkn1a/Dvl3/E2f3/Egf/Fgf11/Fgf16/Fgf2/Fgf21/Fgf22/Fgfr2/Frat2/Fzd5/Gadd45a/Gsk3b/Myc/Peg12/Shh/Smad3/Smad4/Sos2/Tcf7/Tgfb2/Tgfb3/Wnt11/Wnt2b/Wnt5a/Wnt7b/Wnt9a
ko05322	Systemic lupus erythematosus	119	0.482213	1.60484	0.000397168	0.00695201	0.00600864	5798	tags=44%, list=22%, signal=34%	gene-H2ac12/gene-H2ac4/gene-C1s2/gene-H3c11/gene-H2bc23/gene-H4c11/gene-H2bc18/gene-H4c14/gene-Ctsg/gene-H2bc3/gene-H2-Ob/gene-H2ac20/gene-H4c18/gene-H2-DMb1/gene-H2-DMa/gene-H2bc11/gene-H4c12/gene-H2ac21/gene-H2-Eb1/gene-H2ac22/gene-Grin2a/gene-Ifng/gene-Gm6749/gene-H4c9/gene-Cd40lg/gene-Fcgr4/gene-H4c6/gene-H2bc6/gene-H2-Oa/gene-H2-Aa/gene-H3c3/gene-Elane/gene-H4c4/gene-Il10/gene-H4f16/gene-Cd4…	C1s2/C6/Cd28/Cd40/Cd40lg/Ctsg/Elane/Fcgr4/Gm44180/Gm6749/Grin2a/H2-Aa/H2-Ab1/H2-DMa/H2-DMb1/H2-DMb2/H2-Eb1/H2-Oa/H2-Ob/H2ac12/H2ac15/H2ac19/H2ac20/H2ac21/H2ac22/H2ac4/H2ac7/H2bc11/H2bc18/H2bc21/H2bc23/H2bc3/H2bc6/H2bu2/H3c10/H3c11/H3c3/H3c7/H3c8/H3f3c/H4c11/H4c12/H4c14/H4c17/H4c18/H4c3/H4c4/H4c6/H4c9/H4f16/Ifng/Il10
ko04392	Hippo signaling pathway - multiple species	27	-0.570579	-1.93999	0.000399796	0.00695201	0.00600864	3580	tags=41%, list=14%, signal=35%	gene-Lats1/gene-Sav1/gene-Wtip/gene-Frmd6/gene-Lats2/gene-Yap1/gene-Tead1/gene-Ajuba/gene-Wwc1/gene-Tead4/gene-Dchs2	Ajuba/Dchs2/Frmd6/Lats1/Lats2/Sav1/Tead1/Tead4/Wtip/Wwc1/Yap1
ko04612	Antigen processing and presentation	85	0.505805	1.61726	0.000787955	0.0129805	0.0112191	4960	tags=40%, list=19%, signal=32%	gene-H2-T3/gene-H2-M10.6/gene-Gm11127/gene-LOC68395/gene-Gm6034/gene-H2-M9/gene-H2-Q7/gene-Gm7030/gene-H2-Ob/gene-H2-Q9/gene-Klrc2/gene-H2-DMb1/gene-H2-DMa/gene-H2-M2/gene-H2-Eb1/gene-H2-Q6/gene-Calr4/gene-Klrc3/gene-Ifng/gene-2410137M14Rik/gene-Klrc1/gene-H2-Oa/gene-H2-Aa/gene-H2-Q2/gene-H2-T-ps/gene-H2-M1/gene-Ctss/gene-Klrd1/gene-H2-DMb2/gene-Cd74/gene-H2-Q1/gene-Ciita/gene-Ifi30/gene-H2-Ab1	2410137M14Rik/Calr4/Cd74/Ciita/Ctss/Gm11127/Gm6034/Gm7030/H2-Aa/H2-Ab1/H2-DMa/H2-DMb1/H2-DMb2/H2-Eb1/H2-M1/H2-M10.6/H2-M2/H2-M9/H2-Oa/H2-Ob/H2-Q1/H2-Q2/H2-Q6/H2-Q7/H2-Q9/H2-T-ps/H2-T3/Ifi30/Ifng/Klrc1/Klrc2/Klrc3/Klrd1/LOC68395
ko00510	N-Glycan biosynthesis	49	-0.442045	-1.70678	0.000912038	0.0142734	0.0123365	7362	tags=47%, list=28%, signal=34%	gene-Dpm2/gene-Man2a2/gene-Man2a1/gene-Mgat3/gene-Man1b1/gene-Rpn2/gene-Alg8/gene-Ddost/gene-Dpm1/gene-Dpagt1/gene-LOC115488789/gene-B4galt3/gene-Alg12/gene-Stt3a/gene-Dad1/gene-Mgat2/gene-Stt3b/gene-Rpn1/gene-Mogs/gene-St6gal1/gene-Alg2/gene-B4galt1/gene-Mgat4c	Alg12/Alg2/Alg8/B4galt1/B4galt3/Dad1/Ddost/Dpagt1/Dpm1/Dpm2/LOC115488789/Man1b1/Man2a1/Man2a2/Mgat2/Mgat3/Mgat4c/Mogs/Rpn1/Rpn2/St6gal1/Stt3a/Stt3b
ko05416	Viral myocarditis	78	0.509691	1.6091	0.00156243	0.0229773	0.0198593	4651	tags=36%, list=18%, signal=30%	gene-H2-T3/gene-H2-M10.6/gene-Gm11127/gene-LOC68395/gene-Gm6034/gene-H2-M9/gene-H2-Q7/gene-Gm7030/gene-H2-Ob/gene-H2-Q9/gene-H2-DMb1/gene-H2-DMa/gene-H2-M2/gene-H2-Eb1/gene-Sgca/gene-H2-Q6/gene-2410137M14Rik/gene-Cd40lg/gene-H2-Oa/gene-H2-Aa/gene-H2-Q2/gene-Sgcd/gene-H2-T-ps/gene-H2-M1/gene-Cd40/gene-H2-DMb2/gene-Cd28/gene-H2-Q1	2410137M14Rik/Cd28/Cd40/Cd40lg/Gm11127/Gm6034/Gm7030/H2-Aa/H2-DMa/H2-DMb1/H2-DMb2/H2-Eb1/H2-M1/H2-M10.6/H2-M2/H2-M9/H2-Oa/H2-Ob/H2-Q1/H2-Q2/H2-Q6/H2-Q7/H2-Q9/H2-T-ps/H2-T3/LOC68395/Sgca/Sgcd
ko04915	Estrogen signaling pathway	117	-0.33639	-1.53634	0.00161501	0.0229773	0.0198593	3877	tags=24%, list=15%, signal=20%	gene-Ncoa3/gene-Creb3l1/gene-Kcnj5/gene-Atf4/gene-Hspa2/gene-Krt19/gene-Sos2/gene-Hsp90b1/gene-Hspa8/gene-Gnas/gene-Hsp90aa1/gene-Krt28/gene-Creb3l2/gene-Krt18/gene-Kcnj6/gene-Krt25/gene-Esr2/gene-Fkbp5/gene-Tgfa/gene-Adcy1/gene-Gnao1/gene-Jun/gene-Krt17/gene-Krt14/gene-Hbegf/gene-Hspa1a/gene-Fos/gene-Hspa1b	Adcy1/Atf4/Creb3l1/Creb3l2/Esr2/Fkbp5/Fos/Gnao1/Gnas/Hbegf/Hsp90aa1/Hsp90b1/Hspa1a/Hspa1b/Hspa2/Hspa8/Jun/Kcnj5/Kcnj6/Krt14/Krt17/Krt18/Krt19/Krt25/Krt28/Ncoa3/Sos2/Tgfa
ko04520	Adherens junction	70	-0.400895	-1.68167	0.00187116	0.0254641	0.0220086	7487	tags=50%, list=29%, signal=36%	gene-Fyn/gene-Nlk/gene-Baiap2/gene-Mapk1/gene-Egfr/gene-Tgfbr1/gene-Ctnnb1/gene-Nectin3/gene-Ctnnd1/gene-Ctnna1/gene-Cdh1/gene-Wasf2/gene-Tcf7l2/gene-Csnk2a1/gene-Tjp1/gene-Insr/gene-Wasf3/gene-Ctnna3/gene-Rac1/gene-Sorbs1/gene-Ep300/gene-Crebbp/gene-Iqgap1/gene-Csnk2a2/gene-Wasl/gene-Actn1/gene-Smad4/gene-Smad3/gene-Actb/gene-Vcl/gene-Wasf1/gene-Afdn/gene-Tcf7/gene-Actg1/gene-Snai1	Actb/Actg1/Actn1/Afdn/Baiap2/Cdh1/Crebbp/Csnk2a1/Csnk2a2/Ctnna1/Ctnna3/Ctnnb1/Ctnnd1/Egfr/Ep300/Fyn/Insr/Iqgap1/Mapk1/Nectin3/Nlk/Rac1/Smad3/Smad4/Snai1/Sorbs1/Tcf7/Tcf7l2/Tgfbr1/Tjp1/Vcl/Wasf1/Wasf2/Wasf3/Wasl
ko05220	Chronic myeloid leukemia	76	-0.368405	-1.61255	0.00228148	0.0281871	0.0243621	4046	tags=25%, list=16%, signal=21%	gene-Rela/gene-Gadd45g/gene-Cbl/gene-Crkl/gene-Cdk6/gene-Tgfb2/gene-Sos2/gene-E2f3/gene-Smad4/gene-Ctbp2/gene-Myc/gene-Ptpn11/gene-Ccnd1/gene-Ctbp1/gene-Gadd45a/gene-Bcl2l1/gene-Runx1/gene-Tgfb3/gene-Cdkn1a	Bcl2l1/Cbl/Ccnd1/Cdk6/Cdkn1a/Crkl/Ctbp1/Ctbp2/E2f3/Gadd45a/Gadd45g/Myc/Ptpn11/Rela/Runx1/Smad4/Sos2/Tgfb2/Tgfb3
ko04550	Signaling pathways regulating pluripotency of stem cells	122	-0.332409	-1.53692	0.00233077	0.0281871	0.0243621	2961	tags=21%, list=11%, signal=19%	gene-Fgfr2/gene-Smad4/gene-Pcgf6/gene-Smad1/gene-Smad3/gene-Myc/gene-Esrrb/gene-Nodal/gene-Dvl3/gene-Wnt2b/gene-Inhba/gene-Wnt9a/gene-Stat3/gene-Fgf2/gene-Wnt5a/gene-Klf4/gene-Fzd5/gene-Il6st/gene-Tcf7/gene-Bmpr1b/gene-Wnt7b/gene-Inhbc/gene-Lif/gene-Pax6/gene-Inhbb/gene-Wnt11	Bmpr1b/Dvl3/Esrrb/Fgf2/Fgfr2/Fzd5/Il6st/Inhba/Inhbb/Inhbc/Klf4/Lif/Myc/Nodal/Pax6/Pcgf6/Smad1/Smad3/Smad4/Stat3/Tcf7/Wnt11/Wnt2b/Wnt5a/Wnt7b/Wnt9a
ko05206	MicroRNAs in cancer	139	-0.308706	-1.46271	0.00234142	0.0281871	0.0243621	3578	tags=25%, list=14%, signal=22%	gene-Pdgfrb/gene-Ep300/gene-Crebbp/gene-Crkl/gene-Mcl1/gene-Cdk6/gene-Tgfb2/gene-Sos2/gene-E2f3/gene-Ezr/gene-Abcc1/gene-Notch2/gene-Myc/gene-Tpm1/gene-Tnc/gene-Pim1/gene-Dnmt3b/gene-Spry2/gene-Timp3/gene-Stat3/gene-Ccnd1/gene-Pdgfb/gene-Ddit4/gene-Tnn/gene-Ccnd2/gene-Trim71/gene-Notch1/gene-Cdc25a/gene-Irs2/gene-Itgb3/gene-Slc7a1/gene-Igf2bp1/gene-Hmga2/gene-Cdkn1a/gene-Thbs1	Abcc1/Ccnd1/Ccnd2/Cdc25a/Cdk6/Cdkn1a/Crebbp/Crkl/Ddit4/Dnmt3b/E2f3/Ep300/Ezr/Hmga2/Igf2bp1/Irs2/Itgb3/Mcl1/Myc/Notch1/Notch2/Pdgfb/Pdgfrb/Pim1/Slc7a1/Sos2/Spry2/Stat3/Tgfb2/Thbs1/Timp3/Tnc/Tnn/Tpm1/Trim71
ko04672	Intestinal immune network for IgA production	43	0.57221	1.67953	0.00271564	0.0314813	0.0272093	5451	tags=51%, list=21%, signal=40%	gene-Il6/gene-H2-Ob/gene-H2-DMb1/gene-H2-DMa/gene-H2-Eb1/gene-Cd40lg/gene-Ccr10/gene-H2-Oa/gene-H2-Aa/gene-Il15/gene-Tnfsf13b/gene-Il10/gene-Cd40/gene-Il4/gene-H2-DMb2/gene-Cd28/gene-Madcam1/gene-Tnfrsf13b/gene-Ccr9/gene-H2-Ab1/gene-Itgb7/gene-Tnfrsf17	Ccr10/Ccr9/Cd28/Cd40/Cd40lg/H2-Aa/H2-Ab1/H2-DMa/H2-DMb1/H2-DMb2/H2-Eb1/H2-Oa/H2-Ob/Il10/Il15/Il4/Il6/Itgb7/Madcam1/Tnfrsf13b/Tnfrsf17/Tnfsf13b
ko04310	Wnt signaling pathway	148	-0.302961	-1.3871	0.00344807	0.0373935	0.0323193	3487	tags=24%, list=13%, signal=21%	gene-Ep300/gene-Crebbp/gene-Gpc4/gene-Fbxw11/gene-Rspo1/gene-Sfrp1/gene-Gsk3b/gene-Csnk2a2/gene-Rock2/gene-Ror1/gene-Prickle2/gene-Smad4/gene-Prickle3/gene-Ctbp2/gene-Myc/gene-Dvl3/gene-Wnt2b/gene-Frat2/gene-Wnt9a/gene-Ccnd1/gene-Sfrp5/gene-Wnt5a/gene-Fzd5/gene-Ccnd2/gene-Ctbp1/gene-Dkk1/gene-Tcf7/gene-Peg12/gene-Wnt7b/gene-Wif1/gene-Jun/gene-Camk2a/gene-Sox17/gene-Fosl1/gene-Nkd2/gene-Wnt11	Camk2a/Ccnd1/Ccnd2/Crebbp/Csnk2a2/Ctbp1/Ctbp2/Dkk1/Dvl3/Ep300/Fbxw11/Fosl1/Frat2/Fzd5/Gpc4/Gsk3b/Jun/Myc/Nkd2/Peg12/Prickle2/Prickle3/Rock2/Ror1/Rspo1/Sfrp1/Sfrp5/Smad4/Sox17/Tcf7/Wif1/Wnt11/Wnt2b/Wnt5a/Wnt7b/Wnt9a
ko04630	Jak-STAT signaling pathway	147	-0.292614	-1.37115	0.00363223	0.0373935	0.0323193	3578	tags=28%, list=14%, signal=24%	gene-Pdgfrb/gene-Il13ra1/gene-Il12rb2/gene-Ep300/gene-Crebbp/gene-Stam/gene-Socs7/gene-Mcl1/gene-Socs5/gene-Sos2/gene-Stat2/gene-Socs2/gene-Myc/gene-Csf2rb2/gene-Il12rb1/gene-Thpo/gene-Pim1/gene-Ptpn11/gene-Stat3/gene-Ccnd1/gene-Pdgfb/gene-Egf/gene-Ccnd2/gene-Il6st/gene-Socs3/gene-Il20ra/gene-Il22/gene-Prl7a1/gene-Il21/gene-Ifnlr1/gene-Lif/gene-Osmr/gene-Bcl2l1/gene-Lep/gene-Il17d/gene-Il19/gene-…	Bcl2l1/Ccnd1/Ccnd2/Cdkn1a/Crebbp/Csf2rb2/Egf/Ep300/Ifnlr1/Il11/Il12rb1/Il12rb2/Il13ra1/Il17d/Il19/Il20ra/Il21/Il22/Il6st/Lep/Lif/Mcl1/Mpl/Myc/Osm/Osmr/Pdgfb/Pdgfrb/Pim1/Prl2a1/Prl7a1/Ptpn11/Socs2/Socs3/Socs5/Socs7/Sos2/Stam/Stat2/Stat3/Thpo
ko05211	Renal cell carcinoma	67	-0.383077	-1.60666	0.00365362	0.0373935	0.0323193	3987	tags=28%, list=15%, signal=24%	gene-Prcc/gene-Rac1/gene-Ets1/gene-Ep300/gene-Hif1a/gene-Crebbp/gene-Crkl/gene-Tfe3/gene-Tgfb2/gene-Sos2/gene-Egln1/gene-Ptpn11/gene-Pdgfb/gene-Tgfa/gene-Epas1/gene-Jun/gene-Tgfb3/gene-Cdkn1a/gene-Arnt2	Arnt2/Cdkn1a/Crebbp/Crkl/Egln1/Ep300/Epas1/Ets1/Hif1a/Jun/Pdgfb/Prcc/Ptpn11/Rac1/Sos2/Tfe3/Tgfa/Tgfb2/Tgfb3
ko04514	Cell adhesion molecules (CAMs)	153	0.425291	1.44199	0.00370351	0.0373935	0.0323193	5477	tags=34%, list=21%, signal=27%	gene-H2-T3/gene-H2-M10.6/gene-Gm11127/gene-LOC68395/gene-Gm6034/gene-H2-M9/gene-H2-Q7/gene-Gm7030/gene-Cd99/gene-Cntnap2/gene-H2-Ob/gene-H2-Q9/gene-Lrrc4c/gene-Ncam2/gene-H2-DMb1/gene-H2-DMa/gene-H2-M2/gene-Negr1/gene-H2-Eb1/gene-Ntng2/gene-Itga8/gene-Mag/gene-H2-Q6/gene-Cd2/gene-Pdcd1lg2/gene-2410137M14Rik/gene-Cd40lg/gene-H2-Oa/gene-H2-Aa/gene-H2-Q2/gene-Cntnap1/gene-Nrxn2/gene-H2-T-ps/gene-H2-…	2410137M14Rik/Cd2/Cd22/Cd226/Cd274/Cd276/Cd28/Cd40/Cd40lg/Cd6/Cd99/Cldn23/Cntn2/Cntnap1/Cntnap2/Gm11127/Gm6034/Gm7030/H2-Aa/H2-Ab1/H2-DMa/H2-DMb1/H2-DMb2/H2-Eb1/H2-M1/H2-M10.6/H2-M2/H2-M9/H2-Oa/H2-Ob/H2-Q1/H2-Q2/H2-Q4/H2-Q6/H2-Q7/H2-Q9/H2-T-ps/H2-T3/Itga8/Itgb7/LOC68395/Lrrc4c/Madcam1/Mag/Ncam1/Ncam2/Negr1/Nrxn2/Ntng2/Ocln/Pdcd1lg2/Sdc3
ko04974	Protein digestion and absorption	88	0.467469	1.50282	0.00519605	0.0508238	0.0439271	5320	tags=35%, list=21%, signal=28%	gene-Cpb1/gene-Try5/gene-Cela3b/gene-Try4/gene-Atp1b4/gene-Prss2/gene-Cpa1/gene-Col11a1/gene-Mep1a/gene-Col24a1/gene-Cela2a/gene-Slc7a9/gene-Slc8a2/gene-Atp1a3/gene-Slc3a1/gene-Col22a1/gene-Try10/gene-Xpnpep2/gene-Cpa3/gene-Col1a1/gene-Col3a1/gene-Ctrb1/gene-Col9a2/gene-Col1a2/gene-Kcnj13/gene-Gm36722/gene-Slc6a19/gene-Col15a1/gene-Dpp4/gene-Col7a1/gene-Fxyd2	Atp1a3/Atp1b4/Cela2a/Cela3b/Col11a1/Col15a1/Col1a1/Col1a2/Col22a1/Col24a1/Col3a1/Col7a1/Col9a2/Cpa1/Cpa3/Cpb1/Ctrb1/Dpp4/Fxyd2/Gm36722/Kcnj13/Mep1a/Prss2/Slc3a1/Slc6a19/Slc7a9/Slc8a2/Try10/Try4/Try5/Xpnpep2
ko00982	Drug metabolism - cytochrome P450	70	0.490869	1.5325	0.00651726	0.0618152	0.053427	7233	tags=44%, list=28%, signal=32%	gene-Ugt1a5/gene-Ugt1a9/gene-Ugt1a10/gene-Gstm3/gene-Ugt1a6a/gene-Ugt1a6b/gene-Ugt1a1/gene-Mgst2/gene-Hpgds/gene-Ugt2a3/gene-Ugt1a8/gene-Fmo6/gene-Gstm1/gene-LOC118567643/gene-Gstm4/gene-Gstm2/gene-Gsta3/gene-Gstm6/gene-Ugt2b1/gene-Gstm7/gene-Ugt2b35/gene-Cyp1a2/gene-Ugt1a7c/gene-Gstt3/gene-Aox2/gene-Aldh3a1/gene-Aox4/gene-Ugt2a2/gene-Gstp3/gene-Ugt2b36/gene-Gstm5	Aldh3a1/Aox2/Aox4/Cyp1a2/Fmo6/Gsta3/Gstm1/Gstm2/Gstm3/Gstm4/Gstm5/Gstm6/Gstm7/Gstp3/Gstt3/Hpgds/LOC118567643/Mgst2/Ugt1a1/Ugt1a10/Ugt1a5/Ugt1a6a/Ugt1a6b/Ugt1a7c/Ugt1a8/Ugt1a9/Ugt2a2/Ugt2a3/Ugt2b1/Ugt2b35/Ugt2b36
ko05210	Colorectal cancer	85	-0.338874	-1.51309	0.00756067	0.0696027	0.0601577	3327	tags=20%, list=13%, signal=17%	gene-Gsk3b/gene-Tgfb2/gene-Sos2/gene-Smad4/gene-Smad3/gene-Myc/gene-Ccnd1/gene-Egf/gene-Ereg/gene-Gadd45a/gene-Tgfa/gene-Tcf7/gene-Jun/gene-Tgfb3/gene-Cdkn1a/gene-Fos/gene-Areg	Areg/Ccnd1/Cdkn1a/Egf/Ereg/Fos/Gadd45a/Gsk3b/Jun/Myc/Smad3/Smad4/Sos2/Tcf7/Tgfa/Tgfb2/Tgfb3
ko04012	ErbB signaling pathway	83	-0.344056	-1.52779	0.00783346	0.0700535	0.0605474	3969	tags=42%, list=15%, signal=36%	gene-Mapk1/gene-Egfr/gene-Sos1/gene-Map2k4/gene-Map2k1/gene-Kras/gene-Nck2/gene-Camk2b/gene-Crk/gene-Map2k7/gene-Cdkn1b/gene-Pak2/gene-Shc1/gene-Elk1/gene-Pak5/gene-Nrg4/gene-Cbl/gene-Crkl/gene-Ptk2/gene-Gsk3b/gene-Nrg2/gene-Abl2/gene-Sos2/gene-Btc/gene-Myc/gene-Cblb/gene-Egf/gene-Ereg/gene-Tgfa/gene-Nrg1/gene-Jun/gene-Camk2a/gene-Hbegf/gene-Cdkn1a/gene-Areg	Abl2/Areg/Btc/Camk2a/Camk2b/Cbl/Cblb/Cdkn1a/Cdkn1b/Crk/Crkl/Egf/Egfr/Elk1/Ereg/Gsk3b/Hbegf/Jun/Kras/Map2k1/Map2k4/Map2k7/Mapk1/Myc/Nck2/Nrg1/Nrg2/Nrg4/Pak2/Pak5/Ptk2/Shc1/Sos1/Sos2/Tgfa
ko00053	Ascorbate and aldarate metabolism	27	0.584414	1.58909	0.0087009	0.0756495	0.065384	4897	tags=44%, list=19%, signal=36%	gene-Ugt1a5/gene-Ugt1a9/gene-Ugt1a10/gene-Ugt1a6a/gene-Ugt1a6b/gene-Ugt1a1/gene-Ugt2a3/gene-Ugt1a8/gene-Aldh1b1/gene-Ugt2b1/gene-Ugt2b35/gene-Ugt1a7c	Aldh1b1/Ugt1a1/Ugt1a10/Ugt1a5/Ugt1a6a/Ugt1a6b/Ugt1a7c/Ugt1a8/Ugt1a9/Ugt2a3/Ugt2b1/Ugt2b35
ko04973	Carbohydrate digestion and absorption	41	0.516074	1.49405	0.0102845	0.0870011	0.0751951	9349	tags=51%, list=36%, signal=33%	gene-Amy2a4/gene-Amy2a1/gene-Gm5134/gene-Atp1b4/gene-Lct/gene-Slc2a5/gene-Atp1a3/gene-G6pc2/gene-Hk3/gene-G6pc/gene-Plcb2/gene-Fxyd2/gene-Tas1r2/gene-Pik3r2/gene-Slc5a1/gene-Atp1b1/gene-Akt3/gene-Prkcb/gene-Pik3cd/gene-Slc2a2/gene-Slc37a4	Akt3/Amy2a1/Amy2a4/Atp1a3/Atp1b1/Atp1b4/Fxyd2/G6pc/G6pc2/Gm5134/Hk3/Lct/Pik3cd/Pik3r2/Plcb2/Prkcb/Slc2a2/Slc2a5/Slc37a4/Slc5a1/Tas1r2
ko05216	Thyroid cancer	36	-0.424843	-1.55223	0.0130781	0.107723	0.0931047	2690	tags=28%, list=10%, signal=25%	gene-Gadd45g/gene-Tpm3/gene-Myc/gene-Ccdc6/gene-Ccnd1/gene-Tfg/gene-Gadd45a/gene-Tcf7/gene-Cdkn1a/gene-Ret	Ccdc6/Ccnd1/Cdkn1a/Gadd45a/Gadd45g/Myc/Ret/Tcf7/Tfg/Tpm3
ko05217	Basal cell carcinoma	56	-0.365468	-1.46145	0.0140436	0.112709	0.0974143	2437	tags=30%, list=9%, signal=28%	gene-Wnt10b/gene-Wnt8b/gene-Gadd45g/gene-Gli3/gene-Gsk3b/gene-Dvl3/gene-Wnt2b/gene-Wnt9a/gene-Shh/gene-Wnt5a/gene-Fzd5/gene-Gadd45a/gene-Tcf7/gene-Wnt7b/gene-Gli2/gene-Cdkn1a/gene-Wnt11	Cdkn1a/Dvl3/Fzd5/Gadd45a/Gadd45g/Gli2/Gli3/Gsk3b/Shh/Tcf7/Wnt10b/Wnt11/Wnt2b/Wnt5a/Wnt7b/Wnt8b/Wnt9a
ko00040	Pentose and glucuronate interconversions	34	0.542621	1.53009	0.0154114	0.120594	0.104229	7829	tags=53%, list=30%, signal=37%	gene-Ugt1a5/gene-Ugt1a9/gene-Ugt1a10/gene-Ugt1a6a/gene-Ugt1a6b/gene-Ugt1a1/gene-Ugt2a3/gene-Ugt1a8/gene-Akr1b10/gene-Ugt2b1/gene-Ugt2b35/gene-Ugt1a7c/gene-Dcxr/gene-Ugt2a2/gene-Cryl1/gene-Ugt2b36/gene-Akr1b3/gene-Gusb	Akr1b10/Akr1b3/Cryl1/Dcxr/Gusb/Ugt1a1/Ugt1a10/Ugt1a5/Ugt1a6a/Ugt1a6b/Ugt1a7c/Ugt1a8/Ugt1a9/Ugt2a2/Ugt2a3/Ugt2b1/Ugt2b35/Ugt2b36
ko04972	Pancreatic secretion	98	0.435163	1.41554	0.0175271	0.133805	0.115648	5506	tags=32%, list=21%, signal=25%	gene-Pnlip/gene-Cpb1/gene-Try5/gene-Cela3b/gene-Try4/gene-Cel/gene-Atp1b4/gene-Prss2/gene-Cpa1/gene-Pla2g5/gene-Cela2a/gene-Atp1a3/gene-Clca2/gene-Adcy5/gene-Adcy8/gene-Ryr2/gene-Try10/gene-Cpa3/gene-Sctr/gene-Ctrb1/gene-Atp2b2/gene-Adcy3/gene-Pnliprp1/gene-Slc26a3/gene-Cck/gene-Plcb2/gene-Fxyd2/gene-Atp2a3/gene-Rab27b/gene-Adcy2/gene-Clca4a	Adcy2/Adcy3/Adcy5/Adcy8/Atp1a3/Atp1b4/Atp2a3/Atp2b2/Cck/Cel/Cela2a/Cela3b/Clca2/Clca4a/Cpa1/Cpa3/Cpb1/Ctrb1/Fxyd2/Pla2g5/Plcb2/Pnlip/Pnliprp1/Prss2/Rab27b/Ryr2/Sctr/Slc26a3/Try10/Try4/Try5
ko04927	Cortisol synthesis and secretion	64	0.461064	1.4224	0.0192324	0.143327	0.123878	5470	tags=31%, list=21%, signal=25%	gene-Kcna4/gene-Hsd3b5/gene-Cyp11a1/gene-Cyp17a1/gene-Hsd3b2/gene-Kcnk2/gene-Kcnk3/gene-Adcy5/gene-Adcy8/gene-Cyp11b2/gene-Hsd3b1/gene-Hsd3b3/gene-Cacna1i/gene-Pomc/gene-Adcy3/gene-Cacna1f/gene-Cacna1s/gene-Plcb2/gene-Adcy2/gene-Mrap	Adcy2/Adcy3/Adcy5/Adcy8/Cacna1f/Cacna1i/Cacna1s/Cyp11a1/Cyp11b2/Cyp17a1/Hsd3b1/Hsd3b2/Hsd3b3/Hsd3b5/Kcna4/Kcnk2/Kcnk3/Mrap/Plcb2/Pomc
ko04650	Natural killer cell mediated cytotoxicity	99	0.434331	1.41386	0.0226242	0.164683	0.142336	8950	tags=39%, list=35%, signal=26%	gene-Klra4/gene-Ulbp1/gene-Mcpt8/gene-Gzmb/gene-Ncr1/gene-Sh2d1a/gene-Klrk1/gene-Raet1d/gene-Klrc2/gene-Sh2d1b1/gene-Tnfsf10/gene-Gzmc/gene-Ifng/gene-Klrc1/gene-Fcgr4/gene-Plcg1/gene-Cd48/gene-Raet1e/gene-Sh2d1b2/gene-Klrd1/gene-Zap70/gene-Klrb1c/gene-Fasl/gene-Tyrobp/gene-Lck/gene-Ppp3r2/gene-Ifnab/gene-Csf2/gene-Ppp3cc/gene-Raf1/gene-Pik3r2/gene-Prf1/gene-H2-D1/gene-Rac3/gene-Cd247/gene-Prkcb/g…	Cd247/Cd48/Csf2/Fasl/Fcgr4/Gzmb/Gzmc/H2-D1/H2-K1/Ifnab/Ifng/Klra4/Klrb1c/Klrc1/Klrc2/Klrd1/Klrk1/Lck/Mcpt8/Ncr1/Pak1/Pik3cd/Pik3r2/Plcg1/Ppp3cc/Ppp3r2/Prf1/Prkcb/Rac3/Raet1d/Raet1e/Raf1/Sh2d1a/Sh2d1b1/Sh2d1b2/Tnfsf10/Tyrobp/Ulbp1/Zap70
ko04930	Type II diabetes mellitus	42	-0.377548	-1.43311	0.0256692	0.182601	0.157822	4028	tags=26%, list=16%, signal=22%	gene-Socs1/gene-Mafa/gene-Cacna1a/gene-Cacna1e/gene-Cacna1d/gene-Socs2/gene-Socs3/gene-Irs2/gene-Irs3/gene-Cacna1b/gene-Adipoq	Adipoq/Cacna1a/Cacna1b/Cacna1d/Cacna1e/Irs2/Irs3/Mafa/Socs1/Socs2/Socs3
ko05215	Prostate cancer	93	-0.291368	-1.32033	0.0277766	0.191768	0.165745	4046	tags=24%, list=16%, signal=20%	gene-Rela/gene-Foxo1/gene-Creb3l1/gene-Pdgfrb/gene-Ep300/gene-Crebbp/gene-Atf4/gene-Gsk3b/gene-Sos2/gene-E2f3/gene-Fgfr2/gene-Hsp90b1/gene-Hsp90aa1/gene-Ccnd1/gene-Pdgfb/gene-Creb3l2/gene-Il1r2/gene-Egf/gene-Etv5/gene-Tgfa/gene-Tcf7/gene-Cdkn1a	Atf4/Ccnd1/Cdkn1a/Creb3l1/Creb3l2/Crebbp/E2f3/Egf/Ep300/Etv5/Fgfr2/Foxo1/Gsk3b/Hsp90aa1/Hsp90b1/Il1r2/Pdgfb/Pdgfrb/Rela/Sos2/Tcf7/Tgfa
ko05212	Pancreatic cancer	75	-0.32152	-1.39147	0.0285047	0.191768	0.165745	4046	tags=23%, list=16%, signal=19%	gene-Rela/gene-Ralbp1/gene-Gadd45g/gene-Rac1/gene-Cdk6/gene-Tgfb2/gene-E2f3/gene-Smad4/gene-Smad3/gene-Stat3/gene-Ccnd1/gene-Egf/gene-Gadd45a/gene-Tgfa/gene-Bcl2l1/gene-Tgfb3/gene-Cdkn1a	Bcl2l1/Ccnd1/Cdk6/Cdkn1a/E2f3/Egf/Gadd45a/Gadd45g/Rac1/Ralbp1/Rela/Smad3/Smad4/Stat3/Tgfa/Tgfb2/Tgfb3
ko04657	IL-17 signaling pathway	91	-0.303527	-1.37088	0.0290992	0.191768	0.165745	3327	tags=22%, list=13%, signal=19%	gene-Gsk3b/gene-Tab2/gene-Hsp90b1/gene-Elavl1/gene-Mmp13/gene-Cxcl2/gene-Hsp90aa1/gene-Traf3/gene-Lcn2/gene-Il17ra/gene-Ccl20/gene-Il17re/gene-Jun/gene-Muc5ac/gene-Fosl1/gene-Il17d/gene-Il17c/gene-Fos/gene-Cxcl5/gene-Fosb	Ccl20/Cxcl2/Cxcl5/Elavl1/Fos/Fosb/Fosl1/Gsk3b/Hsp90aa1/Hsp90b1/Il17c/Il17d/Il17ra/Il17re/Jun/Lcn2/Mmp13/Muc5ac/Tab2/Traf3
ko04976	Bile secretion	77	0.443186	1.39784	0.0294764	0.191768	0.165745	5420	tags=30%, list=21%, signal=24%	gene-Sult2a5/gene-Sult2a1/gene-Cyp7a1/gene-Gm5134/gene-Atp1b4/gene-Slc22a8/gene-Sult2a8/gene-Sult2a7/gene-Slc51b/gene-Slco1a4/gene-Atp1a3/gene-Adcy5/gene-Adcy8/gene-Sctr/gene-Sult2a2/gene-Slc10a1/gene-Adcy3/gene-Aqp8/gene-Slco1a1/gene-Slc22a1/gene-Slc22a7/gene-Fxyd2/gene-Adcy2	Adcy2/Adcy3/Adcy5/Adcy8/Aqp8/Atp1a3/Atp1b4/Cyp7a1/Fxyd2/Gm5134/Sctr/Slc10a1/Slc22a1/Slc22a7/Slc22a8/Slc51b/Slco1a1/Slco1a4/Sult2a1/Sult2a2/Sult2a5/Sult2a7/Sult2a8
ko04933	AGE-RAGE signaling pathway in diabetic complications	101	-0.292143	-1.33423	0.0300212	0.191768	0.165745	4046	tags=22%, list=16%, signal=18%	gene-Rela/gene-Foxo1/gene-Rac1/gene-Ager/gene-Tgfb2/gene-Gm33153/gene-Diaph1/gene-Smad4/gene-Col4a1/gene-Smad3/gene-Pim1/gene-Stat3/gene-Ccnd1/gene-Sele/gene-Fn1/gene-Jun/gene-Edn1/gene-Tgfb3/gene-Egr1/gene-Thbd/gene-Plcd4/gene-Serpine1	Ager/Ccnd1/Col4a1/Diaph1/Edn1/Egr1/Fn1/Foxo1/Gm33153/Jun/Pim1/Plcd4/Rac1/Rela/Sele/Serpine1/Smad3/Smad4/Stat3/Tgfb2/Tgfb3/Thbd
ko05031	Amphetamine addiction	62	-0.336408	-1.36346	0.0339489	0.21252	0.183681	3457	tags=23%, list=13%, signal=20%	gene-Atf4/gene-Slc18a1/gene-Arc/gene-Cacna1d/gene-Gnas/gene-Creb3l2/gene-Stx1a/gene-Grin2c/gene-Jun/gene-Camk2a/gene-Drd1/gene-Fos/gene-Gria1/gene-Fosb	Arc/Atf4/Cacna1d/Camk2a/Creb3l2/Drd1/Fos/Fosb/Gnas/Gria1/Grin2c/Jun/Slc18a1/Stx1a
ko04640	Hematopoietic cell lineage	88	0.420886	1.35306	0.0400433	0.245756	0.212407	5473	tags=36%, list=21%, signal=29%	gene-Il6/gene-Il11ra2/gene-Ms4a1/gene-H2-Ob/gene-Gypa/gene-Cr2/gene-Il1a/gene-Cd19/gene-H2-DMb1/gene-H2-DMa/gene-Dntt/gene-H2-Eb1/gene-Cd2/gene-Cd3g/gene-Cd7/gene-H2-Oa/gene-H2-Aa/gene-Il5ra/gene-Cd5/gene-Il4/gene-Il7/gene-Il1b/gene-H2-DMb2/gene-Cd3d/gene-Cd3e/gene-Epor/gene-H2-Ab1/gene-Flt3/gene-Cd59a/gene-Cd59b/gene-Csf1r/gene-Cd22	Cd19/Cd2/Cd22/Cd3d/Cd3e/Cd3g/Cd5/Cd59a/Cd59b/Cd7/Cr2/Csf1r/Dntt/Epor/Flt3/Gypa/H2-Aa/H2-Ab1/H2-DMa/H2-DMb1/H2-DMb2/H2-Eb1/H2-Oa/H2-Ob/Il11ra2/Il1a/Il1b/Il4/Il5ra/Il6/Il7/Ms4a1
ko04610	Complement and coagulation cascades	94	-0.289099	-1.30307	0.0422092	0.254067	0.219591	3740	tags=19%, list=14%, signal=16%	gene-Kng1/gene-Fga/gene-Mug1/gene-Kng2/gene-Serpina1b/gene-Serpina1a/gene-C8a/gene-F13a1/gene-Fgg/gene-Fgb/gene-Serpinb2/gene-C5ar1/gene-Plaur/gene-Bdkrb2/gene-Thbd/gene-C1rb/gene-Serpine1/gene-A2m	A2m/Bdkrb2/C1rb/C5ar1/C8a/F13a1/Fga/Fgb/Fgg/Kng1/Kng2/Mug1/Plaur/Serpina1a/Serpina1b/Serpinb2/Serpine1/Thbd
ko04330	Notch signaling pathway	48	-0.347801	-1.34955	0.043875	0.259111	0.22395	6316	tags=42%, list=24%, signal=32%	gene-Dll4/gene-Maml1/gene-Notch4/gene-Dvl2/gene-Rbpj/gene-Ptcra/gene-Rbpjl/gene-Dll1/gene-Ep300/gene-Crebbp/gene-Maml3/gene-Dtx2/gene-Ctbp2/gene-Notch2/gene-Dvl3/gene-Hes1/gene-Ctbp1/gene-Hes5/gene-Jag1/gene-Notch1	Crebbp/Ctbp1/Ctbp2/Dll1/Dll4/Dtx2/Dvl2/Dvl3/Ep300/Hes1/Hes5/Jag1/Maml1/Maml3/Notch1/Notch2/Notch4/Ptcra/Rbpj/Rbpjl
ko04917	Prolactin signaling pathway	70	-0.309138	-1.29677	0.0463249	0.263429	0.227682	3375	tags=23%, list=13%, signal=20%	gene-Rela/gene-Socs1/gene-Socs7/gene-Gsk3b/gene-Socs5/gene-Sos2/gene-Socs2/gene-Stat3/gene-Ccnd1/gene-Ccnd2/gene-Socs3/gene-Esr2/gene-Prl7a1/gene-Lhcgr/gene-Fos/gene-Prl2a1	Ccnd1/Ccnd2/Esr2/Fos/Gsk3b/Lhcgr/Prl2a1/Prl7a1/Rela/Socs1/Socs2/Socs3/Socs5/Socs7/Sos2/Stat3
ko00500	Starch and sucrose metabolism	31	0.516289	1.43145	0.0464548	0.263429	0.227682	4913	tags=29%, list=19%, signal=24%	gene-Amy2a4/gene-Amy2a1/gene-LOC118568594/gene-G6pc2/gene-Hk3/gene-G6pc/gene-Pygl/gene-Treh/gene-Pygb	Amy2a1/Amy2a4/G6pc/G6pc2/Hk3/LOC118568594/Pygb/Pygl/Treh
ko05164	Influenza A	151	0.3804	1.29002	0.0471311	0.263429	0.227682	5137	tags=23%, list=20%, signal=19%	gene-Oas1d/gene-Oas1f/gene-Try5/gene-Try4/gene-Pabpn1l/gene-Oas1h/gene-Il6/gene-Il12a/gene-Nxf2/gene-Prss2/gene-H2-Ob/gene-Il1a/gene-H2-DMb1/gene-Tnfsf10/gene-H2-DMa/gene-Casp1/gene-H2-Eb1/gene-Try10/gene-Nxf3/gene-Ifng/gene-Slc25a31/gene-H2-Oa/gene-H2-Aa/gene-Rnasel/gene-Fdps/gene-Il1b/gene-H2-DMb2/gene-Pabpn1/gene-Pycard/gene-Ciita/gene-H2-Ab1/gene-Fasl/gene-Tmprss4/gene-Nxt2/gene-Nlrx1	Casp1/Ciita/Fasl/Fdps/H2-Aa/H2-Ab1/H2-DMa/H2-DMb1/H2-DMb2/H2-Eb1/H2-Oa/H2-Ob/Ifng/Il12a/Il1a/Il1b/Il6/Nlrx1/Nxf2/Nxf3/Nxt2/Oas1d/Oas1f/Oas1h/Pabpn1/Pabpn1l/Prss2/Pycard/Rnasel/Slc25a31/Tmprss4/Tnfsf10/Try10/Try4/Try5

## Sheet: CON_vs_APAP.KEGG.GSEA
ID	Description	setSize	enrichmentScore	NES	pvalue(<0.05)	p.adjust	qvalues(<0.25)	rank	leading_edge	core_enrichment	GeneName
ko04010	MAPK signaling pathway	283	0.444407	2.05754	1e-10	3.17e-08	1.86316e-08	5825	tags=40%, list=23%, signal=31%	gene-Flnc/gene-Dusp5/gene-Hspb1/gene-Pgf/gene-Dusp4/gene-Areg/gene-Ereg/gene-Fgf23/gene-Cacna1b/gene-Hspa1a/gene-Ngfr/gene-Dusp9/gene-Pdgfb/gene-Fos/gene-Flna/gene-Ptpn5/gene-Gadd45b/gene-Map4k1/gene-Tgfa/gene-Efna4/gene-Dusp10/gene-Pdgfrb/gene-Dusp8/gene-Gadd45a/gene-Angpt2/gene-Mapk13/gene-Pla2g4e/gene-Map4k4/gene-Tnf/gene-Hspa1b/gene-Mapk11/gene-Mapk7/gene-Map3k6/gene-Epha2/gene-Srf/gene-Cacng…	Akt1/Akt2/Angpt2/Angpt4/Areg/Arrb1/Arrb2/Atf4/Cacna1a/Cacna1b/Cacna1c/Cacna2d4/Cacnb2/Cacnb3/Cacng1/Cacng7/Cacng8/Cd14/Cdc25b/Csf1/Ddit3/Dusp10/Dusp2/Dusp3/Dusp4/Dusp5/Dusp7/Dusp8/Dusp9/Efna3/Efna4/Elk1/Epha2/Erbb2/Ereg/Fgf2/Fgf21/Fgf23/Fgfr1/Fgfr4/Flna/Flnb/Flnc/Flt1/Flt4/Fos/Gadd45a/Gadd45b/Gm33153/Gm5741/Hras/Hspa1a/Hspa1b/Hspa1l/Hspb1/Igf1r/Igf2/Irak1/Jun/Jund/Kit/Map2k2/Map2k7/Map3k11/Map3k1…
ko05200	Pathways in cancer	495	0.370318	1.81014	1.29338e-09	2.05001e-07	1.20489e-07	6901	tags=42%, list=28%, signal=31%	gene-Pgf/gene-Arnt2/gene-Cdkn1a/gene-Gsta1/gene-Gm3776/gene-Gm10639/gene-F2rl3/gene-Fgf23/gene-Ptger3/gene-Heyl/gene-Adcy1/gene-Runx1/gene-Nos2/gene-Col4a2/gene-Bcl2l1/gene-Pdgfb/gene-E2f2/gene-Ccnd1/gene-Ptgs2/gene-Peg12/gene-Ret/gene-Gng8/gene-Hes1/gene-Fos/gene-Gadd45b/gene-Gstt4/gene-Tgfa/gene-Pdgfrb/gene-Col4a1/gene-Notch3/gene-Lpar3/gene-Rad51/gene-Cdkn2b/gene-Gadd45a/gene-Wnt5a/gene-Ctbp1/…	Abl1/Adcy1/Adcy5/Adcy6/Akt1/Akt2/Apaf1/Arhgef1/Arnt2/Axin1/Axin2/Bak1/Bax/Bcl2l1/Bcl2l11/Bcr/Bdkrb2/Calm3/Camk2a/Cbl/Ccnd1/Ccnd2/Ccne1/Cdh1/Cdk2/Cdk4/Cdk6/Cdkn1a/Cdkn2b/Cks1b/Col4a1/Col4a2/Col4a6/Crebbp/Csf2ra/Csf2rb2/Csf3r/Ctbp1/Ctbp2/Cxcr4/Dapk2/Dapk3/Dll4/Dvl1/Dvl2/Dvl3/E030030I06Rik/E2f1/E2f2/E2f3/Edn1/Egln1/Egln3/Elk1/Elob/Epas1/Epor/Erbb2/Ets1/F2rl3/Fadd/Fgf2/Fgf21/Fgf23/Fgfr1/Fgfr3/Fgfr4/F…
ko04810	Regulation of actin cytoskeleton	205	0.457013	2.04093	8.05684e-09	8.51339e-07	5.00372e-07	6245	tags=43%, list=25%, signal=32%	gene-Itgb4/gene-Fgf23/gene-Pdgfb/gene-Actg1/gene-Tiam1/gene-Pdgfrb/gene-Src/gene-Actb/gene-Arhgef4/gene-Itga5/gene-Itgax/gene-Myh9/gene-Iqgap3/gene-Cfl1/gene-Limk1/gene-Itga3/gene-Itgb3/gene-Itga6/gene-Fgf21/gene-Pak3/gene-Pdgfa/gene-Lpar2/gene-Iqgap1/gene-Pfn2/gene-Enah/gene-Itgam/gene-Pfn1/gene-Chrm4/gene-Chrm1/gene-Actn1/gene-Scin/gene-Ezr/gene-Diaph1/gene-Myl9/gene-Pip4k2c/gene-Fn1/gene-Pip4k…	Actb/Actg1/Actn1/Actn4/Arhgef1/Arhgef4/Arhgef7/Arpc1b/Baiap2/Bcar1/Bdkrb2/Cfl1/Chrm1/Chrm3/Chrm4/Cxcr4/Cyfip2/Diaph1/Diaph3/Dock1/Enah/Ezr/Fgd3/Fgf2/Fgf21/Fgf23/Fgfr1/Fgfr4/Fn1/Git1/Gm5741/Hras/Iqgap1/Iqgap3/Itga2b/Itga3/Itga5/Itga6/Itga7/Itgam/Itgax/Itgb2/Itgb3/Itgb4/Itgb5/Itgb6/Limk1/Limk2/Lpar2/Lpar5/Map2k2/Mapk3/Msn/Myh9/Myl2/Myl9/Mylk2/Pak3/Pak4/Pak6/Pdgfa/Pdgfb/Pdgfrb/Pfn1/Pfn2/Pik3r2/Pip4k…
ko04060	Cytokine-cytokine receptor interaction	250	0.430461	1.96935	1.82747e-08	1.29891e-06	7.63432e-07	3557	tags=32%, list=14%, signal=27%	gene-Bmp8b/gene-Prl7b1/gene-Il11/gene-Ifnk/gene-Lif/gene-Tnfrsf12a/gene-Cxcl5/gene-Cxcl3/gene-Gdf3/gene-Il17d/gene-Tnfsf4/gene-Cxcl2/gene-Clcf1/gene-Inhbb/gene-Tnfrsf9/gene-Cxcl14/gene-Gdf15/gene-Tnfrsf10b/gene-Il1f9/gene-Ccl4/gene-Ccl3/gene-Osm/gene-Cx3cl1/gene-Cx3cr1/gene-Mpl/gene-Ngfr/gene-Ccl11/gene-Cxcl17/gene-Tnfsf9/gene-Il19/gene-Gm10591/gene-Ccr1/gene-Il1rn/gene-Inhbc/gene-Tnfsf18/gene-Cc…	Bmp15/Bmp8a/Bmp8b/Ccl11/Ccl2/Ccl22/Ccl3/Ccl4/Ccl7/Ccr1/Ccr2/Ccr7/Clcf1/Crlf2/Csf1/Csf2/Csf2ra/Csf2rb2/Csf3/Csf3r/Cx3cl1/Cx3cr1/Cxcl14/Cxcl17/Cxcl2/Cxcl3/Cxcl5/Cxcr1/Cxcr2/Cxcr4/Eda2r/Gdf15/Gdf3/Gm10591/Ifnk/Ifnlr1/Il11/Il12b/Il17c/Il17d/Il17ra/Il18rap/Il19/Il1f9/Il1r2/Il1rl1/Il1rn/Il21r/Il22ra1/Il34/Il3ra/Il9r/Inhba/Inhbb/Inhbc/Inhbe/Lif/Mpl/Ngf/Ngfr/Nodal/Osm/Pf4/Prl2a1/Prl7b1/Tgfb1/Tgfb2/Tgfb3/…
ko04530	Tight junction	157	0.479419	2.06894	2.09836e-08	1.29891e-06	7.63432e-07	5879	tags=42%, list=24%, signal=32%	gene-Cldn4/gene-Runx1/gene-Synpo/gene-Ccnd1/gene-Actg1/gene-Tuba1c/gene-Tiam1/gene-Tuba1a/gene-Tuba1b/gene-Src/gene-Actb/gene-Cldn5/gene-Myh9/gene-Cldn22/gene-Cldn14/gene-Gata4/gene-Llgl1/gene-Cldn1/gene-Ybx3/gene-Ppp2r2c/gene-Tjp2/gene-Erbb2/gene-Cldn3/gene-Cttn/gene-Ppp2r1a/gene-Actn1/gene-Scrib/gene-Tjap1/gene-Tuba4a/gene-Micall2/gene-Prkab2/gene-Ezr/gene-Map2k7/gene-Vasp/gene-Cldn23/gene-Myl9…	Actb/Actg1/Actn1/Actn4/Amotl1/Amotl2/Arhgef18/Arhgef2/Bves/Ccnd1/Cdk4/Cldn1/Cldn11/Cldn13/Cldn14/Cldn15/Cldn18/Cldn2/Cldn22/Cldn23/Cldn3/Cldn4/Cldn5/Cldn7/Crb3/Cttn/Erbb2/Ezr/Gata4/Hcls1/Jun/Llgl1/Map2k7/Marveld3/Micall2/Msn/Myh9/Myl2/Myl6b/Myl9/Nedd4l/Pard6b/Ppp2cb/Ppp2r1a/Ppp2r1b/Ppp2r2b/Ppp2r2c/Prkab1/Prkab2/Prkaca/Runx1/Scrib/Slc9a3r1/Src/Synpo/Tiam1/Tjap1/Tjp2/Tjp3/Tuba1a/Tuba1b/Tuba1c/Tuba3…
ko00140	Steroid hormone biosynthesis	94	-0.550351	-2.18186	2.45851e-08	1.29891e-06	7.63432e-07	2331	tags=46%, list=9%, signal=42%	gene-Cyp2d12/gene-Cyp2c68/gene-Cyp1b1/gene-Cyp3a13/gene-Ugt2a2/gene-Cyp2b13/gene-Cyp7b1/gene-Ugt2b34/gene-Hsd17b3/gene-Cyp2c66/gene-Akr1c20/gene-Hsd3b5/gene-Cyp2b10/gene-Ugt2b35/gene-Akr1c6/gene-Ugt1a1/gene-Ugt2b5/gene-Ugt1a6b/gene-Cyp2e1/gene-Cyp2c40/gene-Cyp2c54/gene-Ugt1a6a/gene-Cyp2c50/gene-Ugt2b36/gene-Cyp2c69/gene-Cyp2c29/gene-Cyp3a59/gene-Akr1d1/gene-Hsd3b3/gene-Cyp2c37/gene-Cyp3a25/gene-C…	Akr1c14/Akr1c20/Akr1c6/Akr1d1/Cyp1b1/Cyp2b10/Cyp2b13/Cyp2c29/Cyp2c37/Cyp2c38/Cyp2c39/Cyp2c40/Cyp2c50/Cyp2c54/Cyp2c55/Cyp2c66/Cyp2c68/Cyp2c69/Cyp2d12/Cyp2e1/Cyp3a11/Cyp3a13/Cyp3a25/Cyp3a59/Cyp7a1/Cyp7b1/Hsd17b3/Hsd3b2/Hsd3b3/Hsd3b5/Ugt1a1/Ugt1a10/Ugt1a5/Ugt1a6a/Ugt1a6b/Ugt1a9/Ugt2a2/Ugt2a3/Ugt2b1/Ugt2b34/Ugt2b35/Ugt2b36/Ugt2b5
ko04657	IL-17 signaling pathway	85	0.587532	2.28871	3.30778e-08	1.49795e-06	8.80416e-07	3557	tags=36%, list=14%, signal=31%	gene-Mmp3/gene-Fosl1/gene-Cxcl5/gene-Cxcl3/gene-Muc5ac/gene-Il17d/gene-Fosb/gene-Cxcl2/gene-Mmp13/gene-Ccl11/gene-Ptgs2/gene-Fos/gene-Ccl2/gene-Mapk13/gene-Tnf/gene-Mapk11/gene-Mapk7/gene-Il17ra/gene-Ccl7/gene-Traf3/gene-Jund/gene-Rela/gene-Csf3/gene-S100a7l2/gene-Lcn2/gene-Traf2/gene-Ikbke/gene-Mmp9/gene-Jun/gene-Il17c/gene-Csf2	Ccl11/Ccl2/Ccl7/Csf2/Csf3/Cxcl2/Cxcl3/Cxcl5/Fos/Fosb/Fosl1/Ikbke/Il17c/Il17d/Il17ra/Jun/Jund/Lcn2/Mapk11/Mapk13/Mapk7/Mmp13/Mmp3/Mmp9/Muc5ac/Ptgs2/Rela/S100a7l2/Tnf/Traf2/Traf3
ko05168	Herpes simplex virus 1 infection	479	-0.35404	-1.73203	4.76322e-08	1.88743e-06	1.10933e-06	6999	tags=45%, list=28%, signal=33%	gene-Zfp788/gene-Zfp950/gene-Zfp991/gene-Zfp607a/gene-Zfp799/gene-Zfp59/gene-H2-K1/gene-Zfp819/gene-Tlr9/gene-Zfp952/gene-Zfp937/gene-Zfp808/gene-Zfp266/gene-Zfp780b/gene-Zfp563/gene-Zfp383/gene-Gm12258/gene-Zfp68/gene-Zfp882/gene-Zfp426/gene-Zfp459/gene-Zfp715/gene-Zfp959/gene-Zfp182/gene-Gm3055/gene-Zfp612/gene-Gm36298/gene-Ifng/gene-Eif2ak2/gene-Cycs/gene-Zfp551/gene-Zfp87/gene-Zfp141/gene-Bir…	2610008E11Rik/2610044O15Rik8/3300002I08Rik/4930522L14Rik/5430403G16Rik/6720489N17Rik/AI182371/AI987944/Akt3/AU041133/AW146154/B2m/BC024063/Birc3/Calr4/Ccl12/Chuk/Cycs/Cyct/Eif2ak2/Fas/Fasl/Gm10033/Gm10037/Gm10130/Gm10509/Gm10778/Gm12258/Gm13212/Gm14139/Gm14393/Gm2004/Gm20939/Gm21062/Gm21814/Gm28455/Gm3055/Gm31255/Gm32856/Gm3325/Gm33989/Gm35588/Gm3604/Gm36298/Gm38396/Gm39469/Gm40035/Gm46430/Gm4924…
ko04510	Focal adhesion	198	0.443075	1.96068	6.54208e-08	2.30426e-06	1.35432e-06	5767	tags=40%, list=23%, signal=31%	gene-Flnc/gene-Thbs1/gene-Pgf/gene-Tnc/gene-Shc2/gene-Itgb4/gene-Col4a2/gene-Pdgfb/gene-Ccnd1/gene-Actg1/gene-Flna/gene-Pdgfrb/gene-Src/gene-Col4a1/gene-Actb/gene-Itga5/gene-Thbs4/gene-Parvb/gene-Col1a1/gene-Itga3/gene-Chad/gene-Itgb3/gene-Itga6/gene-Lamc2/gene-Pak3/gene-Pdgfa/gene-Shc4/gene-Parvg/gene-Ccnd2/gene-Lamc1/gene-Erbb2/gene-Actn1/gene-Rapgef1/gene-Lama5/gene-Diaph1/gene-Vasp/gene-Myl9/…	Actb/Actg1/Actn1/Actn4/Akt1/Akt2/Bcar1/Capn2/Ccnd1/Ccnd2/Chad/Col1a1/Col4a1/Col4a2/Col4a6/Col6a2/Col6a6/Diaph1/Elk1/Erbb2/Flna/Flnb/Flnc/Flt1/Flt4/Fn1/Gm33153/Hras/Igf1r/Itga2b/Itga3/Itga5/Itga6/Itga7/Itgb3/Itgb4/Itgb5/Itgb6/Jun/Lama5/Lamc1/Lamc2/Lamc3/Mapk3/Myl2/Myl9/Mylk2/Pak3/Pak4/Pak6/Parvb/Parvg/Pdgfa/Pdgfb/Pdgfrb/Pgf/Pik3r2/Pip5k1c/Ppp1r12c/Prkcg/Pxn/Rac2/Rapgef1/Shc1/Shc2/Shc4/Spp1/Src/Thb…
ko05206	MicroRNAs in cancer	138	0.487793	2.05764	1.55868e-07	4.94102e-06	2.90407e-06	4099	tags=33%, list=16%, signal=27%	gene-Hmga2/gene-Thbs1/gene-Tnc/gene-Cdkn1a/gene-Fscn1/gene-Slc7a1/gene-Pdgfb/gene-E2f2/gene-Ccnd1/gene-Ptgs2/gene-Pdgfrb/gene-Notch3/gene-Itga5/gene-Abcc1/gene-Mapk7/gene-Cdc25a/gene-Tpm1/gene-Itgb3/gene-Pdgfa/gene-Plau/gene-Shc4/gene-Notch1/gene-Ccnd2/gene-Erbb2/gene-Bcl2l11/gene-Trp53/gene-Notch4/gene-Dnmt1/gene-Hmox1/gene-Myc/gene-Ezr/gene-Spry2/gene-St14/gene-Dnmt3a/gene-Dnmt3b/gene-Tgfb2/gen…	Abcc1/Bcl2l11/Ccnd1/Ccnd2/Ccne1/Cdc25a/Cdkn1a/Dnmt1/Dnmt3a/Dnmt3b/E2f2/Erbb2/Ezr/Fscn1/Hmga2/Hmox1/Itga5/Itgb3/Map2k2/Mapk7/Mmp9/Myc/Notch1/Notch3/Notch4/Pak4/Pdgfa/Pdgfb/Pdgfrb/Plau/Prkcg/Ptgs2/Rptor/Shc1/Shc4/Slc7a1/Spry2/St14/Tgfb2/Thbs1/Tnc/Tnn/Tpm1/Trp53/Vim
ko04151	PI3K-Akt signaling pathway	336	0.376483	1.77976	2.2065e-07	6.35872e-06	3.73732e-06	6040	tags=38%, list=24%, signal=29%	gene-Prl7b1/gene-Thbs1/gene-Pgf/gene-Tnc/gene-Cdkn1a/gene-Areg/gene-Pkn3/gene-Ereg/gene-Itgb4/gene-Fgf23/gene-Creb3l1/gene-Osm/gene-Ngfr/gene-Col4a2/gene-Bcl2l1/gene-Pdgfb/gene-Ccnd1/gene-Gng8/gene-Tgfa/gene-Efna4/gene-Pdgfrb/gene-Col4a1/gene-Lpar3/gene-Angpt2/gene-Itga5/gene-Epha2/gene-Thbs4/gene-Prl2a1/gene-Col1a1/gene-Itga3/gene-Creb3l2/gene-Chad/gene-Itgb3/gene-Itga6/gene-Csf3r/gene-Fgf21/gen…	Akt1/Akt2/Angpt2/Angpt4/Areg/Atf4/Atf6b/Bcl2l1/Bcl2l11/Ccnd1/Ccnd2/Ccne1/Cdk2/Cdk4/Cdkn1a/Chad/Chrm1/Col1a1/Col4a1/Col4a2/Col4a6/Col6a2/Col6a6/Creb3l1/Creb3l2/Csf1/Csf3/Csf3r/E030030I06Rik/Efna3/Efna4/Eif4ebp1/Epha2/Epor/Erbb2/Ereg/Fgf2/Fgf21/Fgf23/Fgfr1/Fgfr4/Flt1/Flt4/Fn1/G6pc3/Gm33153/Gm5741/Gnb1/Gnb2/Gng4/Gng8/Gys1/Hras/Hsp90aa1/Hsp90b1/Igf1r/Igf2/Il3ra/Il4ra/Il7r/Itga2b/Itga3/Itga5/Itga6/Itg…
ko05220	Chronic myeloid leukemia	76	0.564068	2.16119	3.46732e-07	9.15951e-06	5.38347e-06	6517	tags=50%, list=26%, signal=37%	gene-Cdkn1a/gene-Shc2/gene-Runx1/gene-Bcl2l1/gene-E2f2/gene-Ccnd1/gene-Gadd45b/gene-Gadd45a/gene-Ctbp1/gene-Shc4/gene-Trp53/gene-Bax/gene-Myc/gene-Tgfb2/gene-Rela/gene-Cbl/gene-Tgfb1/gene-Shc1/gene-Tgfb3/gene-Ctbp2/gene-Map2k2/gene-Akt1/gene-Akt2/gene-Mapk3/gene-E2f1/gene-Stat5a/gene-Ptpn11/gene-E030030I06Rik/gene-Pik3r2/gene-Cdk4/gene-Hras/gene-Abl1/gene-Bcr/gene-Bak1/gene-Cdk6/gene-Mecom/gene-E…	Abl1/Akt1/Akt2/Bak1/Bax/Bcl2l1/Bcr/Cbl/Ccnd1/Cdk4/Cdk6/Cdkn1a/Ctbp1/Ctbp2/E030030I06Rik/E2f1/E2f2/E2f3/Gadd45a/Gadd45b/Hras/Map2k2/Mapk3/Mecom/Myc/Nfkb1/Pik3r2/Ptpn11/Rela/Runx1/Shc1/Shc2/Shc4/Stat5a/Tgfb1/Tgfb2/Tgfb3/Trp53
ko04015	Rap1 signaling pathway	199	0.431059	1.9113	4.54339e-07	1.10789e-05	6.51158e-06	5779	tags=38%, list=23%, signal=29%	gene-Thbs1/gene-Pgf/gene-Adora2b/gene-F2rl3/gene-Fgf23/gene-Id1/gene-Adcy1/gene-Ngfr/gene-Pdgfb/gene-Actg1/gene-Tiam1/gene-Efna4/gene-Pdgfrb/gene-Src/gene-Lpar3/gene-Actb/gene-Angpt2/gene-Mapk13/gene-Mapk11/gene-Epha2/gene-Gnao1/gene-Itgb3/gene-Fgf21/gene-Angpt4/gene-Pdgfa/gene-Lpar2/gene-Pfn2/gene-Enah/gene-Itgam/gene-Sipa1/gene-Cnr1/gene-Pfn1/gene-Ralgds/gene-Rapgef1/gene-Magi2/gene-Sipa1l3/gen…	Actb/Actg1/Adcy1/Adcy5/Adora2a/Adora2b/Akt1/Akt2/Angpt2/Angpt4/Apbb1ip/Arap3/Bcar1/Cdh1/Cnr1/Csf1/Efna3/Efna4/Enah/Epha2/F2rl3/Fgf2/Fgf21/Fgf23/Fgfr1/Fgfr4/Flt1/Flt4/Gm33153/Gnai2/Gnao1/Hras/Id1/Igf1r/Itga2b/Itgam/Itgb3/Kit/Lat/Lpar2/Lpar3/Lpar5/Magi2/Map2k2/Mapk11/Mapk13/Mapk3/Ngf/Ngfr/Pard6b/Pdgfa/Pdgfb/Pdgfrb/Pfn1/Pfn2/Pgf/Pik3r2/Plcb3/Prkcg/Prkd2/Rac2/Ralb/Ralgds/Rapgef1/Rgs14/Sipa1/Sipa1l3/S…
ko05205	Proteoglycans in cancer	196	0.423076	1.86702	1.11206e-06	2.51803e-05	1.47996e-05	6040	tags=41%, list=24%, signal=32%	gene-Flnc/gene-Thbs1/gene-Cdkn1a/gene-Plaur/gene-Cd63/gene-Ccnd1/gene-Actg1/gene-Flna/gene-Tiam1/gene-Src/gene-Actb/gene-Mapk13/gene-Wnt5a/gene-Itga5/gene-Hspg2/gene-Tnf/gene-Hbegf/gene-Mapk11/gene-Ihh/gene-Wnt7b/gene-Tfap4/gene-Fzd9/gene-Col1a1/gene-Itgb3/gene-Plau/gene-Wnt6/gene-Iqgap1/gene-Erbb2/gene-Trp53/gene-Itpr3/gene-Cttn/gene-Myc/gene-Il12b/gene-Ezr/gene-Tgfb2/gene-Twist2/gene-Cbl/gene-F…	Actb/Actg1/Akt1/Akt2/Arhgef1/Camk2a/Cbl/Ccnd1/Cd44/Cd63/Cdkn1a/Col1a1/Ctla2a/Cttn/Drosha/Elk1/Erbb2/Ezr/Fgf2/Fgfr1/Flna/Flnb/Flnc/Fn1/Fzd5/Fzd7/Fzd9/Hbegf/Hcls1/Hras/Hspg2/Igf1r/Igf2/Ihh/Il12b/Iqgap1/Itga5/Itgb3/Itgb5/Itpr3/Map2k2/Mapk11/Mapk13/Mapk3/Mmp9/Msn/Myc/Pik3r2/Plau/Plaur/Plcg2/Ppp1r12c/Prkaca/Prkcg/Ptk2/Ptpn11/Pxn/Rras2/Sdc4/Slc9a1/Smo/Src/Stat3/Tfap4/Tgfb1/Tgfb2/Thbs1/Tiam1/Tnf/Trp53/T…
ko05204	Chemical carcinogenesis	103	-0.495499	-1.98867	1.81088e-06	3.82698e-05	2.2493e-05	5377	tags=53%, list=22%, signal=42%	gene-Sult2a2/gene-Cyp2c70/gene-Gstk1/gene-Gstm5/gene-Gsta2/gene-Adh5/gene-Ugt2b38/gene-Kyat3/gene-Cyp2c67/gene-Ugt1a2/gene-Hsd11b1/gene-Gstm6/gene-Mgst1/gene-Nat2/gene-Chrna7/gene-Cyp2c68/gene-Cyp1b1/gene-Cyp3a13/gene-Sult1a1/gene-Ugt2a2/gene-Cyp2b13/gene-Ugt2b34/gene-Gstt3/gene-Cyp2c66/gene-Aldh3a1/gene-Cyp2b10/gene-Ugt2b35/gene-Ugt1a1/gene-Ugt2b5/gene-Ugt1a6b/gene-Cyp2e1/gene-Cyp2c40/gene-Cyp2c…	Adh5/Aldh3a1/Chrna7/Cyp1b1/Cyp2b10/Cyp2b13/Cyp2c29/Cyp2c37/Cyp2c38/Cyp2c39/Cyp2c40/Cyp2c50/Cyp2c54/Cyp2c55/Cyp2c66/Cyp2c67/Cyp2c68/Cyp2c69/Cyp2c70/Cyp2e1/Cyp3a11/Cyp3a13/Cyp3a25/Cyp3a59/Gsta2/Gsta3/Gstk1/Gstm5/Gstm6/Gstt3/Hsd11b1/Kyat3/Mgst1/Nat1/Nat2/Sult1a1/Sult2a1/Sult2a2/Sult2a7/Sult2a8/Ugt1a1/Ugt1a10/Ugt1a2/Ugt1a5/Ugt1a6a/Ugt1a6b/Ugt1a9/Ugt2a2/Ugt2a3/Ugt2b1/Ugt2b34/Ugt2b35/Ugt2b36/Ugt2b38/Ug…
ko05202	Transcriptional misregulation in cancer	181	0.426445	1.86437	2.0606e-06	4.08257e-05	2.39952e-05	3981	tags=28%, list=16%, signal=23%	gene-Mmp3/gene-Hmga2/gene-Etv4/gene-Arnt2/gene-Cdkn1a/gene-Mcpt8/gene-Mycn/gene-Mpo/gene-Ngfr/gene-Runx1/gene-Bcl2l1/gene-Plat/gene-Gadd45b/gene-H3c15/gene-Gadd45a/gene-Dot1l/gene-Il1r2/gene-Ddit3/gene-Gria3/gene-Lyl1/gene-Pdgfa/gene-Plau/gene-Tfe3/gene-Cd14/gene-Runx2/gene-H3c4/gene-Jup/gene-Etv5/gene-Itgam/gene-H3c13/gene-Ccnd2/gene-Tcf3/gene-Trp53/gene-Rara/gene-Traf1/gene-Bax/gene-Myc/gene-Nr…	Arnt2/Bax/Bcl2a1d/Bcl2l1/Ccnd2/Cd14/Cdk9/Cdkn1a/Csf2/Ddit3/Dot1l/Elane/Etv4/Etv5/Fus/Gadd45a/Gadd45b/Gria3/H3c1/H3c13/H3c15/H3c4/Hmga2/Igf1r/Il1r2/Itgam/Jup/Lyl1/Mcpt8/Mllt1/Mmp3/Mmp9/Mpo/Myc/Mycn/Ngfr/Nr4a3/Nupr1/Pdgfa/Plat/Plau/Rara/Rela/Runx1/Runx2/Tcf3/Tfe3/Tmprss2/Traf1/Trp53
ko05225	Hepatocellular carcinoma	169	0.43354	1.88092	2.30391e-06	4.19329e-05	2.46459e-05	6898	tags=46%, list=28%, signal=34%	gene-Cdkn1a/gene-Gsta1/gene-Gm3776/gene-Shc2/gene-Gm10639/gene-Dpf1/gene-Bcl2l1/gene-E2f2/gene-Ccnd1/gene-Peg12/gene-Actg1/gene-Smarcd1/gene-Gadd45b/gene-Gstt4/gene-Tgfa/gene-Actb/gene-Gadd45a/gene-Wnt5a/gene-Wnt7b/gene-Fzd9/gene-Shc4/gene-Wnt6/gene-Dvl3/gene-Gstp-ps/gene-Trp53/gene-Hmox1/gene-Bax/gene-Smad3/gene-Smarcb1/gene-Myc/gene-Tcf7/gene-Tgfb2/gene-Tgfb1/gene-Dvl2/gene-Wnt11/gene-Shc1/gene…	Actb/Actg1/Akt1/Akt2/Arid1a/Axin1/Axin2/Bak1/Bax/Bcl2l1/Ccnd1/Cdk4/Cdk6/Cdkn1a/Dpf1/Dvl1/Dvl2/Dvl3/E030030I06Rik/E2f1/E2f2/E2f3/Elk1/Fzd5/Fzd7/Fzd8/Fzd9/Gadd45a/Gadd45b/Gm10639/Gm3776/Gm38469/Gsta1/Gstp-ps/Gstp1/Gstp3/Gstt4/Hmox1/Hras/Igf1r/Igf2/Keap1/Lrp5/Map2k2/Mapk3/Mgst3/Myc/Peg12/Pik3r2/Plcg2/Prkcg/Rps6kb2/Shc1/Shc2/Shc4/Smad3/Smarca4/Smarcb1/Smarcc1/Smarcc2/Smarcd1/Smarcd3/Tcf7/Tcf7l1/Tgfa/…
ko05165	Human papillomavirus infection	325	0.367019	1.73073	2.38105e-06	4.19329e-05	2.46459e-05	6181	tags=37%, list=25%, signal=28%	gene-Gm8909/gene-Thbs1/gene-Tnc/gene-Cdkn1a/gene-H2-T-ps/gene-Hes7/gene-Itgb4/gene-Gm10499/gene-Creb3l1/gene-Heyl/gene-Col4a2/gene-Ccnd1/gene-Ptgs2/gene-Pkm/gene-Hes1/gene-Pdgfrb/gene-Col4a1/gene-Notch3/gene-Wnt5a/gene-Itga5/gene-Tnf/gene-H2-M1/gene-Thbs4/gene-Wnt7b/gene-Fzd9/gene-Col1a1/gene-Itga3/gene-Creb3l2/gene-Chad/gene-Itgb3/gene-Itga6/gene-Llgl1/gene-Lamc2/gene-Traf3/gene-Notch1/gene-Wnt6…	2410137M14Rik/Akt1/Akt2/Atp6v0a1/Atp6v0a2/Atp6v0c/Atp6v0e2/Atp6v1b2/Axin1/Bak1/Bax/Ccna1/Ccnd1/Ccnd2/Ccne1/Cdk2/Cdk4/Cdkn1a/Chad/Chd4/Col1a1/Col4a1/Col4a2/Col4a6/Col6a2/Col6a6/Crb3/Creb3l1/Creb3l2/Dvl2/Dvl3/E030030I06Rik/E2f1/Eif4ebp1/Fadd/Fn1/Fzd5/Fzd7/Fzd9/Gm10499/Gm36722/Gm8909/H2-M1/H2-Q2/H2-T-ps/Hes1/Hes7/Hey1/Heyl/Hras/Ikbke/Itga2b/Itga3/Itga5/Itga6/Itga7/Itgb3/Itgb4/Itgb5/Itgb6/Jag1/Lama5/…
ko04926	Relaxin signaling pathway	127	0.462791	1.92477	2.83734e-06	4.73388e-05	2.78232e-05	5799	tags=37%, list=23%, signal=29%	gene-Acta2/gene-Shc2/gene-Mmp13/gene-Creb3l1/gene-Adcy1/gene-Nos2/gene-Col4a2/gene-Gng8/gene-Fos/gene-Src/gene-Col4a1/gene-Mapk13/gene-Mapk11/gene-Gnao1/gene-Col1a1/gene-Creb3l2/gene-Shc4/gene-Smad3/gene-Map2k7/gene-Rela/gene-Nos3/gene-Tgfb1/gene-Mmp9/gene-Gnb2/gene-Jun/gene-Shc1/gene-Col4a6/gene-Gng4/gene-Prkaca/gene-Map2k2/gene-Akt1/gene-Atf6b/gene-Gnai2/gene-Akt2/gene-Mapk3/gene-Gm5741/gene-Ar…	Acta2/Adcy1/Adcy5/Akt1/Akt2/Arrb1/Arrb2/Atf4/Atf6b/Col1a1/Col4a1/Col4a2/Col4a6/Creb3l1/Creb3l2/Edn1/Fos/Gm33153/Gm5741/Gnai2/Gnao1/Gnb1/Gnb2/Gng4/Gng8/Hras/Jun/Map2k2/Map2k7/Mapk11/Mapk13/Mapk3/Mmp13/Mmp9/Nos2/Nos3/Pik3r2/Plcb3/Prkaca/Rela/Shc1/Shc2/Shc4/Smad3/Src/Tgfb1/Vegfb
ko04390	Hippo signaling pathway	145	0.449725	1.91787	3.86022e-06	6.11845e-05	3.5961e-05	6902	tags=46%, list=28%, signal=34%	gene-Bmp8b/gene-Serpine1/gene-Areg/gene-Tead4/gene-Ajuba/gene-Id1/gene-Ccnd1/gene-Actg1/gene-Actb/gene-Crb2/gene-Wnt5a/gene-Wnt7b/gene-Fzd9/gene-Llgl1/gene-Wnt6/gene-Dvl3/gene-Ppp2r2c/gene-Ccnd2/gene-Ywhag/gene-Tead2/gene-Ppp2r1a/gene-Smad3/gene-Myc/gene-Scrib/gene-Afp/gene-Frmd6/gene-Bmp8a/gene-Tcf7/gene-Csnk1e/gene-Tgfb2/gene-Wtip/gene-Tgfb1/gene-Pard6b/gene-Wwc1/gene-Dvl2/gene-Wnt11/gene-Tgfb3…	Actb/Actg1/Afp/Ajuba/Areg/Axin1/Axin2/Bmp8a/Bmp8b/Btrc/Ccn2/Ccnd1/Ccnd2/Cdh1/Crb2/Csnk1d/Csnk1e/Dvl1/Dvl2/Dvl3/Fbxw11/Frmd6/Fzd5/Fzd7/Fzd8/Fzd9/Id1/Itgb2/Limd1/Llgl1/Llgl2/Myc/Pard6b/Pard6g/Patj/Ppp2cb/Ppp2r1a/Ppp2r1b/Ppp2r2b/Ppp2r2c/Rassf1/Scrib/Serpine1/Smad3/Smad7/Tcf7/Tcf7l1/Tead1/Tead2/Tead3/Tead4/Tgfb1/Tgfb2/Tgfb3/Wnt11/Wnt2b/Wnt4/Wnt5a/Wnt6/Wnt7b/Wnt9a/Wtip/Wwc1/Yap1/Ywhag/Ywhah/Ywhaz
ko04110	Cell cycle	125	0.457125	1.89712	6.48195e-06	9.78465e-05	5.7509e-05	5021	tags=36%, list=20%, signal=29%	gene-Cdkn1a/gene-Mcm2/gene-Sfn/gene-Mcm5/gene-Plk1/gene-E2f2/gene-Ccnd1/gene-Gadd45b/gene-Espl1/gene-Mcm3/gene-Cdkn2b/gene-Gadd45a/gene-Pkmyt1/gene-Cdc6/gene-Ttk/gene-Mcm6/gene-Cdc25a/gene-E2f4/gene-Cdc20/gene-Orc1/gene-Cdc7/gene-Chek1/gene-Ccnd2/gene-Ywhag/gene-Trp53/gene-Mad2l2/gene-Smad3/gene-Myc/gene-Tgfb2/gene-Mcm7/gene-Tgfb1/gene-Ccne1/gene-Tgfb3/gene-Skp2/gene-Cdc45/gene-Fzr1/gene-Ywhaz/ge…	Anapc2/Ccna1/Ccnd1/Ccnd2/Ccne1/Cdc20/Cdc25a/Cdc25b/Cdc45/Cdc6/Cdc7/Cdk2/Cdkn1a/Cdkn2b/Chek1/E030030I06Rik/E2f1/E2f2/E2f4/Espl1/Fzr1/Gadd45a/Gadd45b/Mad2l2/Mcm2/Mcm3/Mcm4/Mcm5/Mcm6/Mcm7/Myc/Orc1/Pkmyt1/Plk1/Sfn/Skp2/Smad3/Tgfb1/Tgfb2/Tgfb3/Trp53/Ttk/Ywhag/Ywhah/Ywhaz
ko04141	Protein processing in endoplasmic reticulum	161	0.426736	1.84623	6.87875e-06	9.83634e-05	5.78128e-05	5781	tags=43%, list=23%, signal=34%	gene-Derl3/gene-Syvn1/gene-Hspa1a/gene-Hyou1/gene-Ckap4/gene-Hspa1b/gene-Dnajb1/gene-Sec61a1/gene-Mogs/gene-Ddit3/gene-Wfs1/gene-Fbxo6/gene-Preb/gene-Rpn1/gene-Fbxo2/gene-Pdia6/gene-Bax/gene-Edem2/gene-Ube2g2/gene-Dnajc5/gene-Calr/gene-Map2k7/gene-Ubqln4/gene-Rnf5/gene-Traf2/gene-Txndc5/gene-Dnajb11/gene-Ddost/gene-Prkcsh/gene-Sec61b/gene-Sec31a/gene-Pdia4/gene-Uggt1/gene-Nsfl1c/gene-Ssr1/gene-Rr…	Atf4/Atf6b/Bag2/Bax/Calr/Capn1/Capn2/Ckap4/Cryab/Dad1/Ddit3/Ddost/Derl1/Derl3/Dnajb1/Dnajb11/Dnajb2/Dnajc10/Dnajc5/Edem2/Eif2ak3/Ern1/Erp29/Fbxo2/Fbxo6/Gm33666/Hsp90aa1/Hsp90b1/Hspa1a/Hspa1b/Hspa1l/Hspa5/Hspbp1/Hsph1/Hyou1/Lman2/Man1b1/Man1c1/Map2k7/Mogs/Nploc4/Nsfl1c/P4hb/Pdia4/Pdia6/Ppp1r15a/Preb/Prkcsh/Rnf185/Rnf5/Rpn1/Rrbp1/Sec23b/Sec31a/Sec61a1/Sec61b/Sel1l/Ssr1/Ssr2/Syvn1/Traf2/Txndc5/Ube2d…
ko05224	Breast cancer	134	0.456822	1.90993	7.13678e-06	9.83634e-05	5.78128e-05	4522	tags=36%, list=18%, signal=29%	gene-Cdkn1a/gene-Shc2/gene-Fgf23/gene-Heyl/gene-E2f2/gene-Ccnd1/gene-Peg12/gene-Hes1/gene-Fos/gene-Gadd45b/gene-Notch3/gene-Gadd45a/gene-Wnt5a/gene-Wnt7b/gene-Fzd9/gene-Fgf21/gene-Shc4/gene-Notch1/gene-Nfkb2/gene-Wnt6/gene-Dvl3/gene-Erbb2/gene-Trp53/gene-Notch4/gene-Dll4/gene-Bax/gene-Pgr/gene-Myc/gene-Tcf7/gene-Fgfr1/gene-Flt4/gene-Hey1/gene-Jag1/gene-Jun/gene-Dvl2/gene-Wnt11/gene-Shc1/gene-Wnt9…	Akt1/Akt2/Axin1/Bax/Ccnd1/Cdkn1a/Dll4/Dvl2/Dvl3/E2f1/E2f2/Erbb2/Fgf21/Fgf23/Fgfr1/Flt4/Fos/Fzd5/Fzd9/Gadd45a/Gadd45b/Hes1/Hey1/Heyl/Igf1r/Jag1/Jun/Map2k2/Mapk3/Myc/Nfkb2/Notch1/Notch3/Notch4/Peg12/Pgr/Shc1/Shc2/Shc4/Tcf7/Trp53/Wnt11/Wnt2b/Wnt4/Wnt5a/Wnt6/Wnt7b/Wnt9a
ko00830	Retinol metabolism	93	-0.491045	-1.94881	7.63701e-06	0.000100872	5.92873e-05	4461	tags=52%, list=18%, signal=43%	gene-Cyp2c70/gene-Adh5/gene-Ugt2b38/gene-Cyp2c67/gene-Ugt1a2/gene-Sdr16c5/gene-Aox3/gene-Cyp26b1/gene-Cyp2a5/gene-Aox1/gene-Cyp26c1/gene-Cyp2c68/gene-Cyp3a13/gene-Ugt2a2/gene-Rdh19/gene-Lrat/gene-Cyp2b13/gene-Ugt2b34/gene-Cyp2c66/gene-Cyp2b10/gene-Ugt2b35/gene-Ugt1a1/gene-Ugt2b5/gene-Aldh1a1/gene-Aldh1a7/gene-Ugt1a6b/gene-Cyp2c40/gene-Cyp2c54/gene-Aox4/gene-Ugt1a6a/gene-Cyp2c50/gene-Ugt2b36/gene-…	Adh5/Aldh1a1/Aldh1a7/Aox1/Aox3/Aox4/Cyp26b1/Cyp26c1/Cyp2a5/Cyp2b10/Cyp2b13/Cyp2c29/Cyp2c37/Cyp2c38/Cyp2c39/Cyp2c40/Cyp2c50/Cyp2c54/Cyp2c55/Cyp2c66/Cyp2c67/Cyp2c68/Cyp2c69/Cyp2c70/Cyp3a11/Cyp3a13/Cyp3a25/Cyp3a59/LOC118567643/Lrat/Rdh16/Rdh19/Sdr16c5/Ugt1a1/Ugt1a10/Ugt1a2/Ugt1a5/Ugt1a6a/Ugt1a6b/Ugt1a9/Ugt2a2/Ugt2a3/Ugt2b1/Ugt2b34/Ugt2b35/Ugt2b36/Ugt2b38/Ugt2b5
ko05215	Prostate cancer	93	0.502457	1.98306	8.84754e-06	0.000112187	6.59375e-05	4659	tags=33%, list=19%, signal=27%	gene-Mmp3/gene-Cdkn1a/gene-Creb3l1/gene-Pdgfb/gene-E2f2/gene-Plat/gene-Ccnd1/gene-Tgfa/gene-Pdgfrb/gene-Il1r2/gene-Creb3l2/gene-Pdgfa/gene-Plau/gene-Etv5/gene-Erbb2/gene-Trp53/gene-Tcf7/gene-Rela/gene-Fgfr1/gene-Ccne1/gene-Mmp9/gene-Map2k2/gene-Akt1/gene-Tmprss2/gene-Igf1r/gene-Akt2/gene-Mapk3/gene-Hsp90b1/gene-Cdk2/gene-E2f1/gene-Hsp90aa1	Akt1/Akt2/Ccnd1/Ccne1/Cdk2/Cdkn1a/Creb3l1/Creb3l2/E2f1/E2f2/Erbb2/Etv5/Fgfr1/Hsp90aa1/Hsp90b1/Igf1r/Il1r2/Map2k2/Mapk3/Mmp3/Mmp9/Pdgfa/Pdgfb/Pdgfrb/Plat/Plau/Rela/Tcf7/Tgfa/Tmprss2/Trp53
ko04928	Parathyroid hormone synthesis, secretion and action	99	0.488332	1.95152	1.073e-05	0.000130824	7.68912e-05	5989	tags=41%, list=24%, signal=32%	gene-Cdkn1a/gene-Mmp24/gene-Mmp25/gene-Egr1/gene-Mmp13/gene-Fgf23/gene-Creb3l1/gene-Adcy1/gene-Fos/gene-Mmp14/gene-Hbegf/gene-Creb3l2/gene-Runx2/gene-Cyp27b1/gene-Vdr/gene-Jund/gene-Pde4a/gene-Itpr3/gene-Pld2/gene-Mef2d/gene-Fgfr1/gene-Bglap3/gene-Prkaca/gene-Atf6b/gene-Nr4a2/gene-Prkcg/gene-Gnai2/gene-Gna11/gene-Arhgef1/gene-Mapk3/gene-Arrb1/gene-Plcb3/gene-Atf4/gene-Pth1r/gene-Gata3/gene-Adcy5/…	Adcy1/Adcy5/Adcy6/Arhgef1/Arrb1/Arrb2/Atf4/Atf6b/Bglap3/Cdkn1a/Creb3l1/Creb3l2/Cyp27b1/Egr1/Fgf23/Fgfr1/Fos/Gata3/Gna11/Gnai2/Hbegf/Itpr3/Jund/Lrp5/Mapk3/Mef2d/Mmp13/Mmp14/Mmp24/Mmp25/Nr4a2/Pde4a/Plcb3/Pld2/Prkaca/Prkcg/Pth1r/Runx2/Rxra/Slc9a3r1/Vdr
ko04014	Ras signaling pathway	215	0.384382	1.72498	1.2288e-05	0.000144271	8.47946e-05	5779	tags=36%, list=23%, signal=28%	gene-Rin1/gene-Pgf/gene-Shc2/gene-Fgf23/gene-Ngfr/gene-Bcl2l1/gene-Pdgfb/gene-Pla2g5/gene-Gng8/gene-Tiam1/gene-Tgfa/gene-Efna4/gene-Pdgfrb/gene-Angpt2/gene-Pla2g4e/gene-Rasal1/gene-Epha2/gene-Fgf21/gene-Angpt4/gene-Pak3/gene-Pdgfa/gene-Shc4/gene-Pla2g6/gene-Pla2g12a/gene-Ets2/gene-Ralgds/gene-Ntf5/gene-Rela/gene-Ksr1/gene-Pld2/gene-Fgfr1/gene-Ngf/gene-Rasgrp4/gene-Flt4/gene-Pak4/gene-Gnb2/gene-Sh…	Abl1/Abl2/Akt1/Akt2/Angpt2/Angpt4/Arf6/Bcl2l1/Csf1/Efna3/Efna4/Elk1/Epha2/Ets2/Fgf2/Fgf21/Fgf23/Fgfr1/Fgfr4/Flt1/Flt4/Foxo4/Gm33153/Gm5741/Gnb1/Gnb2/Gng4/Gng8/Hras/Htr7/Igf1r/Igf2/Kit/Ksr1/Lat/Map2k2/Mapk3/Ngf/Ngfr/Ntf5/Pak3/Pak4/Pak6/Pdgfa/Pdgfb/Pdgfrb/Pgf/Pik3r2/Pla2g12a/Pla2g2d/Pla2g4e/Pla2g5/Pla2g6/Plcg2/Pld2/Prkaca/Prkcg/Ptpn11/Rab5c/Rac2/Ralb/Ralbp1/Ralgds/Rasa2/Rasal1/Rasal3/Rasgrp4/Rela/R…
ko00510	N-Glycan biosynthesis	49	0.591002	2.08028	1.29388e-05	0.000146485	8.60964e-05	4524	tags=51%, list=18%, signal=42%	gene-Mgat4b/gene-Mogs/gene-B4galt2/gene-Mgat4c/gene-Rpn1/gene-Mgat3/gene-Mgat1/gene-LOC115488789/gene-Alg2/gene-Dpm2/gene-B4galt1/gene-Dpagt1/gene-B4galt3/gene-St6gal1/gene-Dolpp1/gene-Alg8/gene-Ddost/gene-Man2a2/gene-Dad1/gene-Srd5a3/gene-Alg3/gene-Alg12/gene-Man1b1/gene-Alg9/gene-Man1c1	Alg12/Alg2/Alg3/Alg8/Alg9/B4galt1/B4galt2/B4galt3/Dad1/Ddost/Dolpp1/Dpagt1/Dpm2/LOC115488789/Man1b1/Man1c1/Man2a2/Mgat1/Mgat3/Mgat4b/Mgat4c/Mogs/Rpn1/Srd5a3/St6gal1
ko05132	Salmonella infection	78	0.52106	2.01351	1.39911e-05	0.000152937	8.98884e-05	3755	tags=33%, list=15%, signal=28%	gene-Flnc/gene-Cxcl3/gene-Pkn3/gene-Cxcl2/gene-Ccl4/gene-Ccl3/gene-Nos2/gene-Actg1/gene-Fos/gene-Flna/gene-Actb/gene-Mapk13/gene-Mapk11/gene-Cd14/gene-Pfn2/gene-Pfn1/gene-Rab7b/gene-Dync1i1/gene-Rela/gene-Klc1/gene-Wasf1/gene-Jun/gene-Flnb/gene-Csf2/gene-Dync1h1/gene-Rhog	Actb/Actg1/Ccl3/Ccl4/Cd14/Csf2/Cxcl2/Cxcl3/Dync1h1/Dync1i1/Flna/Flnb/Flnc/Fos/Jun/Klc1/Mapk11/Mapk13/Nos2/Pfn1/Pfn2/Pkn3/Rab7b/Rela/Rhog/Wasf1
ko05226	Gastric cancer	135	0.434868	1.8225	2.36577e-05	0.000249983	0.000146927	4522	tags=33%, list=18%, signal=27%	gene-Cdh17/gene-Cdkn1a/gene-Shc2/gene-Fgf23/gene-E2f2/gene-Ccnd1/gene-Peg12/gene-Gadd45b/gene-Cdkn2b/gene-Gadd45a/gene-Wnt5a/gene-Wnt7b/gene-Fzd9/gene-Fgf21/gene-Shc4/gene-Wnt6/gene-Dvl3/gene-Jup/gene-Erbb2/gene-Trp53/gene-Bax/gene-Smad3/gene-Myc/gene-Reg4/gene-Tcf7/gene-Tgfb2/gene-Tgfb1/gene-Ccne1/gene-Dvl2/gene-Wnt11/gene-Shc1/gene-Tgfb3/gene-Cdh1/gene-Wnt9a/gene-Map2k2/gene-Akt1/gene-Axin1/gen…	Akt1/Akt2/Axin1/Bax/Ccnd1/Ccne1/Cdh1/Cdh17/Cdk2/Cdkn1a/Cdkn2b/Dvl2/Dvl3/E2f1/E2f2/Erbb2/Fgf21/Fgf23/Fzd5/Fzd9/Gadd45a/Gadd45b/Jup/Map2k2/Mapk3/Myc/Peg12/Reg4/Shc1/Shc2/Shc4/Smad3/Tcf7/Tgfb1/Tgfb2/Tgfb3/Trp53/Wnt11/Wnt2b/Wnt4/Wnt5a/Wnt6/Wnt7b/Wnt9a
ko04360	Axon guidance	170	0.412759	1.79671	2.60948e-05	0.00026684	0.000156835	6063	tags=37%, list=24%, signal=28%	gene-Plxna3/gene-Sema3e/gene-Sema7a/gene-Sema4d/gene-Trpc6/gene-Unc5b/gene-Sema4f/gene-Sema3f/gene-Efna4/gene-Slit2/gene-Src/gene-Sema6a/gene-Slit3/gene-Wnt5a/gene-Epha2/gene-Plxna1/gene-Cfl1/gene-Limk1/gene-Sema3a/gene-Pak3/gene-Srgap1/gene-Plxnb1/gene-Enah/gene-Sema4b/gene-Efnb1/gene-L1cam/gene-Myl9/gene-Ephb1/gene-Sema5b/gene-Smo/gene-Pak4/gene-Pard6b/gene-Cxcr4/gene-Robo2/gene-Camk2a/gene-Sem…	Abl1/Ablim3/Camk2a/Cfl1/Cxcr4/Dpysl5/Efna3/Efna4/Efnb1/Efnb2/Enah/Epha2/Ephb1/Ephb4/Gnai2/Hras/L1cam/Limk1/Limk2/Mapk3/Myl9/Nck2/Neo1/Nfatc2/Nfatc4/Ntng2/Pak3/Pak4/Pak6/Pard6b/Pik3r2/Plcg2/Plxna1/Plxna3/Plxnb1/Plxnb2/Ptk2/Ptpn11/Rac2/Rhod/Robo2/Sema3a/Sema3e/Sema3f/Sema4b/Sema4c/Sema4d/Sema4f/Sema5b/Sema6a/Sema6b/Sema7a/Slit2/Slit3/Smo/Src/Srgap1/Ssh1/Ssh3/Trpc6/Unc5b/Wnt4/Wnt5a
ko04915	Estrogen signaling pathway	115	0.459217	1.88052	3.07084e-05	0.000304205	0.000178796	6326	tags=43%, list=25%, signal=33%	gene-Shc2/gene-Creb3l1/gene-Adcy1/gene-Hspa1a/gene-Fos/gene-Tgfa/gene-Src/gene-Krt18/gene-Hspa1b/gene-Hbegf/gene-Gnao1/gene-Creb3l2/gene-Krt23/gene-Shc4/gene-Krt28/gene-Rara/gene-Itpr3/gene-Pgr/gene-Tff1/gene-Nos3/gene-Mmp9/gene-Krt24/gene-Jun/gene-Shc1/gene-Prkcd/gene-Gper1/gene-Prkaca/gene-Map2k2/gene-Akt1/gene-Atf6b/gene-Gnai2/gene-Hspa1l/gene-Akt2/gene-Gabbr2/gene-Mapk3/gene-Hsp90b1/gene-Krt1…	Adcy1/Adcy5/Adcy6/Akt1/Akt2/Atf4/Atf6b/Creb3l1/Creb3l2/Fkbp4/Fos/Gabbr1/Gabbr2/Gnai2/Gnao1/Gnas/Gper1/Hbegf/Hras/Hsp90aa1/Hsp90b1/Hspa1a/Hspa1b/Hspa1l/Itpr3/Jun/Kcnj5/Krt17/Krt18/Krt19/Krt23/Krt24/Krt28/Map2k2/Mapk3/Mmp9/Ncoa3/Nos3/Pgr/Pik3r2/Plcb3/Prkaca/Prkcd/Rara/Shc1/Shc2/Shc4/Src/Tff1/Tgfa
ko05146	Amoebiasis	99	0.471133	1.88279	3.74478e-05	0.000359726	0.000211428	3893	tags=37%, list=16%, signal=32%	gene-Serpinb9e/gene-Hspb1/gene-Serpinb9c/gene-Adcy1/gene-Nos2/gene-Col4a2/gene-Serpinb9d/gene-Serpinb9f/gene-Col4a1/gene-Tnf/gene-Serpinb9g/gene-Il1r2/gene-Ctsg/gene-Col1a1/gene-Lamc2/gene-Serpinb9b/gene-Cd14/gene-Itgam/gene-Lamc1/gene-Actn1/gene-Il12b/gene-Rab7b/gene-Lama5/gene-Tgfb2/gene-Rela/gene-Fn1/gene-Tgfb1/gene-Serpinb3b/gene-Tgfb3/gene-Col4a6/gene-Csf2/gene-Prkaca/gene-Arg2/gene-Vcl/gene…	Actn1/Actn4/Adcy1/Arg2/Cd14/Col1a1/Col4a1/Col4a2/Col4a6/Csf2/Ctsg/Fn1/Gna11/Hspb1/Il12b/Il1r2/Itgam/Lama5/Lamc1/Lamc2/Nos2/Prkaca/Prkcg/Rab7b/Rela/Serpinb3b/Serpinb9b/Serpinb9c/Serpinb9d/Serpinb9e/Serpinb9f/Serpinb9g/Tgfb1/Tgfb2/Tgfb3/Tnf/Vcl
ko04012	ErbB signaling pathway	83	0.494301	1.92345	4.37649e-05	0.000408043	0.000239826	5778	tags=41%, list=23%, signal=32%	gene-Cdkn1a/gene-Areg/gene-Shc2/gene-Ereg/gene-Nrg1/gene-Tgfa/gene-Src/gene-Hbegf/gene-Pak3/gene-Shc4/gene-Erbb2/gene-Myc/gene-Map2k7/gene-Cbl/gene-Pak4/gene-Jun/gene-Shc1/gene-Abl2/gene-Map2k2/gene-Akt1/gene-Camk2a/gene-Prkcg/gene-Elk1/gene-Akt2/gene-Mapk3/gene-Stat5a/gene-Cblb/gene-Nck2/gene-Plcg2/gene-Pak6/gene-Pik3r2/gene-Hras/gene-Abl1/gene-Eif4ebp1	Abl1/Abl2/Akt1/Akt2/Areg/Camk2a/Cbl/Cblb/Cdkn1a/Eif4ebp1/Elk1/Erbb2/Ereg/Hbegf/Hras/Jun/Map2k2/Map2k7/Mapk3/Myc/Nck2/Nrg1/Pak3/Pak4/Pak6/Pik3r2/Plcg2/Prkcg/Shc1/Shc2/Shc4/Src/Stat5a/Tgfa
ko04540	Gap junction	82	0.490706	1.90307	6.05665e-05	0.00054856	0.000322414	5726	tags=39%, list=23%, signal=30%	gene-Tubb3/gene-Tubb6/gene-Tubb4a/gene-Adcy1/gene-Tubb2a/gene-Pdgfb/gene-Tuba1c/gene-Tubb2b/gene-Pdgfrb/gene-Tuba1a/gene-Tuba1b/gene-Src/gene-Mapk7/gene-Tubb5/gene-Tubb4b/gene-Pdgfa/gene-Htr2b/gene-Itpr3/gene-Tuba4a/gene-Prkaca/gene-Map2k2/gene-Prkcg/gene-Gnai2/gene-Gna11/gene-Mapk3/gene-Tuba3b/gene-Csnk1d/gene-Plcb3/gene-Prkg2/gene-Drd1/gene-Adcy5/gene-Hras	Adcy1/Adcy5/Csnk1d/Drd1/Gna11/Gnai2/Hras/Htr2b/Itpr3/Map2k2/Mapk3/Mapk7/Pdgfa/Pdgfb/Pdgfrb/Plcb3/Prkaca/Prkcg/Prkg2/Src/Tuba1a/Tuba1b/Tuba1c/Tuba3b/Tuba4a/Tubb2a/Tubb2b/Tubb3/Tubb4a/Tubb4b/Tubb5/Tubb6
ko05212	Pancreatic cancer	75	0.483769	1.8448	7.79375e-05	0.000681334	0.000400452	6675	tags=44%, list=27%, signal=32%	gene-Cdkn1a/gene-Bcl2l1/gene-E2f2/gene-Ccnd1/gene-Gadd45b/gene-Tgfa/gene-Rad51/gene-Gadd45a/gene-Erbb2/gene-Ralgds/gene-Trp53/gene-Bax/gene-Smad3/gene-Tgfb2/gene-Rela/gene-Tgfb1/gene-Tgfb3/gene-Akt1/gene-Rac2/gene-Akt2/gene-Mapk3/gene-E2f1/gene-Ralb/gene-E030030I06Rik/gene-Ralbp1/gene-Pik3r2/gene-Stat3/gene-Cdk4/gene-Bak1/gene-Cdk6/gene-E2f3/gene-Nfkb1/gene-Rps6kb2	Akt1/Akt2/Bak1/Bax/Bcl2l1/Ccnd1/Cdk4/Cdk6/Cdkn1a/E030030I06Rik/E2f1/E2f2/E2f3/Erbb2/Gadd45a/Gadd45b/Mapk3/Nfkb1/Pik3r2/Rac2/Rad51/Ralb/Ralbp1/Ralgds/Rela/Rps6kb2/Smad3/Stat3/Tgfa/Tgfb1/Tgfb2/Tgfb3/Trp53
ko05210	Colorectal cancer	85	0.494161	1.92499	7.95248e-05	0.000681334	0.000400452	4374	tags=29%, list=18%, signal=24%	gene-Cdkn1a/gene-Areg/gene-Ereg/gene-Ccnd1/gene-Fos/gene-Gadd45b/gene-Tgfa/gene-Gadd45a/gene-Bcl2l11/gene-Ralgds/gene-Trp53/gene-Bax/gene-Smad3/gene-Myc/gene-Tcf7/gene-Tgfb2/gene-Tgfb1/gene-Jun/gene-Tgfb3/gene-Map2k2/gene-Akt1/gene-Axin1/gene-Rac2/gene-Akt2/gene-Mapk3	Akt1/Akt2/Areg/Axin1/Bax/Bcl2l11/Ccnd1/Cdkn1a/Ereg/Fos/Gadd45a/Gadd45b/Jun/Map2k2/Mapk3/Myc/Rac2/Ralgds/Smad3/Tcf7/Tgfa/Tgfb1/Tgfb2/Tgfb3/Trp53
ko04668	TNF signaling pathway	114	0.445905	1.82386	8.41017e-05	0.000701585	0.000412355	5825	tags=41%, list=23%, signal=32%	gene-Mmp3/gene-Lif/gene-Cxcl5/gene-Cxcl3/gene-Sele/gene-Cxcl2/gene-Creb3l1/gene-Cx3cl1/gene-Ptgs2/gene-Fos/gene-Mmp14/gene-Ccl2/gene-Mapk13/gene-Tnf/gene-Mapk11/gene-Bcl3/gene-Creb3l2/gene-Traf3/gene-Traf1/gene-Socs3/gene-Map2k7/gene-Map3k14/gene-Rela/gene-Traf2/gene-Mmp9/gene-Jag1/gene-Tab1/gene-Jun/gene-Csf1/gene-Rps6ka4/gene-Csf2/gene-Akt1/gene-Atf6b/gene-Akt2/gene-Lta/gene-Mapk3/gene-Tnfrsf1b…	Akt1/Akt2/Atf4/Atf6b/Bcl3/Ccl2/Ccl5/Creb3l1/Creb3l2/Csf1/Csf2/Cx3cl1/Cxcl2/Cxcl3/Cxcl5/Dab2ip/Edn1/Fadd/Fos/Gm33153/Jag1/Jun/Junb/Lif/Lta/Map2k7/Map3k14/Mapk11/Mapk13/Mapk3/Mmp14/Mmp3/Mmp9/Pik3r2/Ptgs2/Rela/Rps6ka4/Sele/Socs3/Tab1/Tnf/Tnfrsf1a/Tnfrsf1b/Traf1/Traf2/Traf3/Traf5
ko01522	Endocrine resistance	92	0.460887	1.82933	0.000100325	0.000815464	0.000479286	4522	tags=33%, list=18%, signal=27%	gene-Cdkn1a/gene-Shc2/gene-Adcy1/gene-E2f2/gene-Ccnd1/gene-Fos/gene-Src/gene-Notch3/gene-Mapk13/gene-Hbegf/gene-Mapk11/gene-Shc4/gene-Notch1/gene-Erbb2/gene-Trp53/gene-Notch4/gene-Dll4/gene-Bax/gene-Mmp9/gene-Jag1/gene-Jun/gene-Shc1/gene-Gper1/gene-Prkaca/gene-Map2k2/gene-Akt1/gene-Igf1r/gene-Akt2/gene-Mapk3/gene-E2f1	Adcy1/Akt1/Akt2/Bax/Ccnd1/Cdkn1a/Dll4/E2f1/E2f2/Erbb2/Fos/Gper1/Hbegf/Igf1r/Jag1/Jun/Map2k2/Mapk11/Mapk13/Mapk3/Mmp9/Notch1/Notch3/Notch4/Prkaca/Shc1/Shc2/Shc4/Src/Trp53
ko05222	Small cell lung cancer	92	0.460341	1.82716	0.000103765	0.000822337	0.000483326	6517	tags=50%, list=26%, signal=37%	gene-Cdkn1a/gene-Nos2/gene-Col4a2/gene-Bcl2l1/gene-E2f2/gene-Ccnd1/gene-Ptgs2/gene-Gadd45b/gene-Col4a1/gene-Cdkn2b/gene-Gadd45a/gene-Itga3/gene-Itga6/gene-Lamc2/gene-Traf3/gene-Lamc1/gene-Trp53/gene-Traf1/gene-Bax/gene-Myc/gene-Lama5/gene-Rela/gene-Fn1/gene-Cks1b/gene-Traf2/gene-Ccne1/gene-Col4a6/gene-Akt1/gene-Skp2/gene-Akt2/gene-Cdk2/gene-E2f1/gene-Itga2b/gene-Apaf1/gene-E030030I06Rik/gene-Traf…	Akt1/Akt2/Apaf1/Bak1/Bax/Bcl2l1/Ccnd1/Ccne1/Cdk2/Cdk4/Cdk6/Cdkn1a/Cdkn2b/Cks1b/Col4a1/Col4a2/Col4a6/E030030I06Rik/E2f1/E2f2/E2f3/Fn1/Gadd45a/Gadd45b/Itga2b/Itga3/Itga6/Lama5/Lamc1/Lamc2/Lamc3/Myc/Nfkb1/Nos2/Pik3r2/Ptgs2/Ptk2/Rela/Rxra/Skp2/Traf1/Traf2/Traf3/Traf5/Trp53/Zbtb17
ko04062	Chemokine signaling pathway	180	0.37529	1.64084	0.000116219	0.000898568	0.000528131	6172	tags=37%, list=25%, signal=28%	gene-Cxcl5/gene-Cxcl3/gene-Shc2/gene-Cxcl2/gene-Cxcl14/gene-Ccl4/gene-Adcy1/gene-Ccl3/gene-Cx3cl1/gene-Cx3cr1/gene-Ccl11/gene-Gng8/gene-Tiam1/gene-Gm10591/gene-Src/gene-Ccr1/gene-Ccl2/gene-Pf4/gene-Ccl7/gene-Cxcr2/gene-Elmo1/gene-Shc4/gene-Ccl22/gene-Ccr7/gene-Cxcr1/gene-Rela/gene-Pik3r5/gene-Pxn/gene-Ccr2/gene-Gnb2/gene-Cxcr4/gene-Shc1/gene-Bcar1/gene-Gng4/gene-Prkcd/gene-Prkaca/gene-Akt1/gene-G…	Adcy1/Adcy5/Adcy6/Akt1/Akt2/Arrb1/Arrb2/Bcar1/Ccl11/Ccl2/Ccl22/Ccl3/Ccl4/Ccl5/Ccl7/Ccr1/Ccr2/Ccr3/Ccr7/Cx3cl1/Cx3cr1/Cxcl14/Cxcl2/Cxcl3/Cxcl5/Cxcr1/Cxcr2/Cxcr4/Cxcr5/Elmo1/Fgr/Gm10591/Gm5741/Gnai2/Gnb1/Gnb2/Gng4/Gng8/Grk2/Grk3/Grk5/Grk6/Hras/Jak3/Mapk3/Nfkbib/Pf4/Pik3r2/Pik3r5/Plcb3/Ppbp/Prex1/Prkaca/Prkcd/Ptk2/Ptk2b/Pxn/Rac2/Rela/Shc1/Shc2/Shc4/Src/Stat3/Tiam1/Vav1/Vav2
ko03030	DNA replication	37	0.591435	1.94562	0.000153656	0.00113359	0.000666265	5060	tags=43%, list=20%, signal=35%	gene-Mcm2/gene-Mcm5/gene-Pold1/gene-Lig1/gene-Fen1/gene-Mcm3/gene-Mcm6/gene-Rpa2/gene-Mcm7/gene-Prim1/gene-Pole/gene-Pola2/gene-Pold2/gene-Mcm4/gene-Rnaseh2a/gene-Rfc3	Fen1/Lig1/Mcm2/Mcm3/Mcm4/Mcm5/Mcm6/Mcm7/Pola2/Pold1/Pold2/Pole/Prim1/Rfc3/Rnaseh2a/Rpa2
ko05219	Bladder cancer	38	0.587242	1.95487	0.000153768	0.00113359	0.000666265	5726	tags=47%, list=23%, signal=37%	gene-Thbs1/gene-Cdkn1a/gene-E2f2/gene-Ccnd1/gene-Src/gene-Hbegf/gene-Erbb2/gene-Trp53/gene-Myc/gene-Mmp9/gene-Cdh1/gene-Dapk2/gene-Map2k2/gene-Mapk3/gene-E2f1/gene-Cdk4/gene-Dapk3/gene-Hras	Ccnd1/Cdh1/Cdk4/Cdkn1a/Dapk2/Dapk3/E2f1/E2f2/Erbb2/Hbegf/Hras/Map2k2/Mapk3/Mmp9/Myc/Src/Thbs1/Trp53
ko04080	Neuroactive ligand-receptor interaction	242	0.350204	1.59146	0.00019643	0.00141519	0.000831772	2479	tags=19%, list=10%, signal=17%	gene-Tac1/gene-Sstr5/gene-Prl7b1/gene-Npy/gene-Uts2/gene-Apln/gene-C5ar1/gene-Pth2r/gene-Pdyn/gene-Adora2b/gene-Ptafr/gene-F2rl3/gene-Ptger3/gene-Nts/gene-Grin2d/gene-Lhcgr/gene-F2rl1/gene-Adra2a/gene-2210010C04Rik/gene-Galr2/gene-Lpar3/gene-S1pr3/gene-P2ry6/gene-Ctsg/gene-P2rx5/gene-P2rx1/gene-Mchr1/gene-Sstr2/gene-Prl2a1/gene-Ltb4r1/gene-Sct/gene-Chrnb1/gene-Gria3/gene-Lpar2/gene-Gabrb1/gene-Gp…	2210010C04Rik/Adora2b/Adra2a/Apln/C5ar1/Calca/Chrm1/Chrm4/Chrnb1/Cnr1/Ctsg/F2rl1/F2rl3/Gabrb1/Galr2/Gpr35/Gria1/Gria3/Grin2d/Grin3a/Htr2b/Lhcgr/Lpar2/Lpar3/Ltb4r1/Mchr1/Npy/Nts/P2rx1/P2rx5/P2ry6/Pdyn/Prl2a1/Prl7b1/Ptafr/Ptger3/Ptgir/Pth2r/S1pr2/S1pr3/Sct/Sstr2/Sstr5/Tac1/Uts2
ko05100	Bacterial invasion of epithelial cells	73	0.474413	1.80486	0.000226063	0.00159249	0.000935979	5631	tags=38%, list=23%, signal=30%	gene-Shc2/gene-Actg1/gene-Src/gene-Actb/gene-Itga5/gene-Septin11/gene-Elmo1/gene-Shc4/gene-Mad2l2/gene-Elmo2/gene-Cttn/gene-Cbl/gene-Fn1/gene-Dnm2/gene-Pxn/gene-Wasf1/gene-Cltb/gene-Shc1/gene-Bcar1/gene-Cdh1/gene-Vcl/gene-Rhog/gene-Septin9/gene-Arhgap10/gene-Hcls1/gene-Arpc1b/gene-Pik3r2/gene-Wasf2	Actb/Actg1/Arhgap10/Arpc1b/Bcar1/Cbl/Cdh1/Cltb/Cttn/Dnm2/Elmo1/Elmo2/Fn1/Hcls1/Itga5/Mad2l2/Pik3r2/Pxn/Rhog/Septin11/Septin9/Shc1/Shc2/Shc4/Src/Vcl/Wasf1/Wasf2
ko03010	Ribosome	203	-0.361386	-1.62028	0.000238081	0.00164069	0.000964309	8001	tags=50%, list=32%, signal=34%	gene-Rps2/gene-Mrps14/gene-Rpl22l1/gene-Mrpl24/gene-Gm6139/gene-Zfp933/gene-Rps26/gene-Rps23/gene-2200002J24Rik/gene-Gm46142/gene-Rpl14/gene-LOC118568354/gene-Gm15483/gene-Rpl17/gene-Mrpl9/gene-Mrps21/gene-Rps13/gene-Rpl30/gene-Rpl24/gene-Rps15a-ps5/gene-Rps27l/gene-Rps15a/gene-Mrps18c/gene-Rpl10/gene-Rps10/gene-Mrpl3/gene-Rps15/gene-Mrpl18/gene-Rpl13a/gene-Rpl22/gene-Rpl35/gene-Rps16/gene-Rpl35a…	2200002J24Rik/Fau/Gm10224/Gm10913/Gm11703/Gm12712/Gm12816/Gm13194/Gm14438/Gm15483/Gm15501/Gm15682/Gm17415/Gm43247/Gm45855/Gm46142/Gm4925/Gm5148/Gm5218/Gm5451/Gm6139/Gm6988/Gm7429/Gm8290/LOC108167553/LOC118568281/LOC118568354/LOC118568567/LOC118568637/Mrpl1/Mrpl13/Mrpl14/Mrpl15/Mrpl18/Mrpl24/Mrpl27/Mrpl3/Mrpl30/Mrpl32/Mrpl9/Mrps14/Mrps18c/Mrps21/Rpl10/Rpl10a/Rpl11/Rpl13-ps6/Rpl13a/Rpl14/Rpl15/Rpl1…
ko04933	AGE-RAGE signaling pathway in diabetic complications	102	0.443825	1.78262	0.000246068	0.00165965	0.000975454	5767	tags=40%, list=23%, signal=31%	gene-Serpine1/gene-Sele/gene-Egr1/gene-Col4a2/gene-Ccnd1/gene-Col4a1/gene-Ccl2/gene-Thbd/gene-Mapk13/gene-Tnf/gene-Mapk11/gene-Col1a1/gene-Plcd4/gene-Bax/gene-Smad3/gene-Diaph1/gene-Tgfb2/gene-Rela/gene-Nos3/gene-Ager/gene-Fn1/gene-Tgfb1/gene-Jun/gene-Tgfb3/gene-Col4a6/gene-Prkcd/gene-Akt1/gene-Akt2/gene-Mapk3/gene-Stat5a/gene-Plcb3/gene-Plcg2/gene-Edn1/gene-F3/gene-Vegfb/gene-Plcd3/gene-Pik3r2/g…	Ager/Akt1/Akt2/Bax/Ccl2/Ccnd1/Cdk4/Col1a1/Col4a1/Col4a2/Col4a6/Diaph1/Edn1/Egr1/F3/Fn1/Gm33153/Hras/Jun/Mapk11/Mapk13/Mapk3/Nos3/Pik3r2/Plcb3/Plcd3/Plcd4/Plcg2/Prkcd/Rela/Sele/Serpine1/Smad3/Stat3/Stat5a/Tgfb1/Tgfb2/Tgfb3/Thbd/Tnf/Vegfb
ko04145	Phagosome	173	0.368122	1.60069	0.000259177	0.00169522	0.000996362	3873	tags=25%, list=16%, signal=22%	gene-Gm8909/gene-Tubb3/gene-Thbs1/gene-Tubb6/gene-H2-T-ps/gene-Tubb4a/gene-Olr1/gene-Gm10499/gene-Tubb2a/gene-Mpo/gene-Cd209g/gene-Actg1/gene-Cd209d/gene-Tuba1c/gene-Marco/gene-Tubb2b/gene-Tuba1a/gene-Tuba1b/gene-Actb/gene-Mrc2/gene-Itga5/gene-H2-M1/gene-Sec61a1/gene-Thbs4/gene-Tubb5/gene-Coro1a/gene-Itgb3/gene-Tubb4b/gene-Hgs/gene-Cd14/gene-Itgam/gene-Tuba4a/gene-Rab7b/gene-Calr/gene-Dync1i1/gen…	Actb/Actg1/Atp6v0a1/Atp6v0a2/Atp6v0e2/Calr/Cd14/Cd209c/Cd209d/Cd209g/Coro1a/Ctla2a/Dync1h1/Dync1i1/Gm10499/Gm8909/H2-M1/H2-Q2/H2-T-ps/Hgs/Itga5/Itgam/Itgb3/Marco/Mpo/Mrc2/Olr1/Rab7b/Scarb1/Sec61a1/Sec61b/Thbs1/Thbs4/Tuba1a/Tuba1b/Tuba1c/Tuba4a/Tubb2a/Tubb2b/Tubb3/Tubb4a/Tubb4b/Tubb5/Tubb6
ko00591	Linoleic acid metabolism	46	-0.543852	-1.8994	0.000262037	0.00169522	0.000996362	4010	tags=50%, list=16%, signal=42%	gene-Cyp2j6/gene-Alox15/gene-Plaat3/gene-Cyp2c68/gene-Cyp3a13/gene-Pla2g4a/gene-Pla2g1b/gene-Cyp2c66/gene-Cyp2j5/gene-Pla2g4c/gene-Cyp2e1/gene-Cyp2c40/gene-Cyp2c54/gene-Cyp2c50/gene-Cyp2c69/gene-Cyp2c29/gene-Cyp3a59/gene-Cyp2c37/gene-Cyp3a25/gene-Cyp2c39/gene-Cyp3a11/gene-Cyp2c38/gene-Cyp2c55	Alox15/Cyp2c29/Cyp2c37/Cyp2c38/Cyp2c39/Cyp2c40/Cyp2c50/Cyp2c54/Cyp2c55/Cyp2c66/Cyp2c68/Cyp2c69/Cyp2e1/Cyp2j5/Cyp2j6/Cyp3a11/Cyp3a13/Cyp3a25/Cyp3a59/Pla2g1b/Pla2g4a/Pla2g4c/Plaat3
ko04371	Apelin signaling pathway	132	0.411779	1.71571	0.000268825	0.00170435	0.00100173	4734	tags=30%, list=19%, signal=24%	gene-Serpine1/gene-Apln/gene-Acta2/gene-Egr1/gene-Sphk1/gene-Adcy1/gene-Nos2/gene-Plat/gene-Ccnd1/gene-Gng8/gene-Plin1/gene-Notch3/gene-Slc8a2/gene-Itpr3/gene-Smad3/gene-Prkab2/gene-Nos3/gene-Pik3r5/gene-Mef2d/gene-Mylk2/gene-Adcy10/gene-Myl2/gene-Jag1/gene-Slc9a1/gene-Gnb2/gene-Gng4/gene-Cdh1/gene-Spp1/gene-Prkaca/gene-Map2k2/gene-Akt1/gene-Hdac4/gene-Gnai2/gene-Akt2/gene-Mapk3/gene-Prkab1/gene-…	Acta2/Adcy1/Adcy10/Akt1/Akt2/Apln/Ccnd1/Cdh1/Egr1/Gm5741/Gnai2/Gnb1/Gnb2/Gng4/Gng8/Hdac4/Itpr3/Jag1/Map2k2/Mapk3/Mef2d/Myl2/Mylk2/Nos2/Nos3/Notch3/Nrf1/Pik3r5/Plat/Plin1/Prkab1/Prkab2/Prkaca/Serpine1/Slc8a2/Slc9a1/Smad3/Sphk1/Spp1
ko05221	Acute myeloid leukemia	65	0.491003	1.8391	0.000304831	0.00189473	0.00111362	6675	tags=48%, list=27%, signal=35%	gene-Mpo/gene-Runx1/gene-Ccnd1/gene-Pim2/gene-Cd14/gene-Jup/gene-Itgam/gene-Rara/gene-Myc/gene-Tcf7/gene-Ppard/gene-Rela/gene-Bcl2a1d/gene-Csf2/gene-Map2k2/gene-Akt1/gene-Akt2/gene-Mapk3/gene-Stat5a/gene-Ccna1/gene-Pik3r2/gene-Stat3/gene-Hras/gene-Pml/gene-Eif4ebp1/gene-Kit/gene-Pim1/gene-Tcf7l1/gene-Nfkb1/gene-Zbtb16/gene-Rps6kb2	Akt1/Akt2/Bcl2a1d/Ccna1/Ccnd1/Cd14/Csf2/Eif4ebp1/Hras/Itgam/Jup/Kit/Map2k2/Mapk3/Mpo/Myc/Nfkb1/Pik3r2/Pim1/Pim2/Pml/Ppard/Rara/Rela/Rps6kb2/Runx1/Stat3/Stat5a/Tcf7/Tcf7l1/Zbtb16
ko05214	Glioma	73	0.465432	1.77069	0.000336814	0.00205327	0.0012068	5726	tags=37%, list=23%, signal=29%	gene-Cdkn1a/gene-Shc2/gene-Pdgfb/gene-E2f2/gene-Ccnd1/gene-Gadd45b/gene-Tgfa/gene-Pdgfrb/gene-Gadd45a/gene-Pdgfa/gene-Shc4/gene-Trp53/gene-Bax/gene-Shc1/gene-Map2k2/gene-Akt1/gene-Camk2a/gene-Prkcg/gene-Igf1r/gene-Akt2/gene-Mapk3/gene-E2f1/gene-E030030I06Rik/gene-Plcg2/gene-Pik3r2/gene-Cdk4/gene-Hras	Akt1/Akt2/Bax/Camk2a/Ccnd1/Cdk4/Cdkn1a/E030030I06Rik/E2f1/E2f2/Gadd45a/Gadd45b/Hras/Igf1r/Map2k2/Mapk3/Pdgfa/Pdgfb/Pdgfrb/Pik3r2/Plcg2/Prkcg/Shc1/Shc2/Shc4/Tgfa/Trp53
ko04370	VEGF signaling pathway	55	0.511621	1.85015	0.000349335	0.00208942	0.00122805	6040	tags=44%, list=24%, signal=33%	gene-Hspb1/gene-Sphk1/gene-Shc2/gene-Ptgs2/gene-Src/gene-Mapk13/gene-Pla2g4e/gene-Mapk11/gene-Mapkapk3/gene-Nos3/gene-Mapkapk2/gene-Pxn/gene-Map2k2/gene-Akt1/gene-Prkcg/gene-Nfatc2/gene-Rac2/gene-Akt2/gene-Mapk3/gene-Plcg2/gene-Pik3r2/gene-Hras/gene-Sh2d2a/gene-Ptk2	Akt1/Akt2/Hras/Hspb1/Map2k2/Mapk11/Mapk13/Mapk3/Mapkapk2/Mapkapk3/Nfatc2/Nos3/Pik3r2/Pla2g4e/Plcg2/Prkcg/Ptgs2/Ptk2/Pxn/Rac2/Sh2d2a/Shc2/Sphk1/Src
ko05203	Viral carcinogenesis	212	0.351524	1.56776	0.000377493	0.00221603	0.00130246	6179	tags=34%, list=25%, signal=26%	gene-Gm8909/gene-Cdkn1a/gene-H2-T-ps/gene-Egr2/gene-Gm10499/gene-Creb3l1/gene-Ccnd1/gene-Pkm/gene-Src/gene-Cdkn2b/gene-H2bc24/gene-H2-M1/gene-H4f16/gene-H2bc15/gene-Cdc20/gene-Srf/gene-Egr3/gene-Creb3l2/gene-Traf3/gene-Nfkb2/gene-Chek1/gene-Ccnd2/gene-Ywhag/gene-H4c8/gene-Trp53/gene-Traf1/gene-Bax/gene-Actn1/gene-Scin/gene-Scrib/gene-Rela/gene-Traf2/gene-Mapkapk2/gene-Ccne1/gene-Pxn/gene-H2bc12/g…	2410137M14Rik/Actn1/Actn4/Atf4/Atf6b/Bak1/Bax/Ccna1/Ccnd1/Ccnd2/Ccne1/Ccr3/Cdc20/Cdk1/Cdk2/Cdk4/Cdkn1a/Cdkn2b/Chd4/Chek1/Creb3l1/Creb3l2/E030030I06Rik/Egr2/Egr3/Gm10499/Gm8909/Gtf2h4/H2-M1/H2-Q2/H2-T-ps/H2bc12/H2bc15/H2bc24/H4c8/H4f16/Hdac4/Hdac6/Hdac7/Hras/Jak3/Jun/Kat2a/Ltbr/Mad1l1/Mapk3/Mapkapk2/Nfkb2/Pik3r2/Pkm/Prkaca/Pxn/Rasa2/Rela/Scin/Scrib/Skp2/Snd1/Src/Srf/Stat3/Stat5a/Syk/Traf1/Traf2/Tr…
ko04670	Leukocyte transendothelial migration	108	0.420517	1.70913	0.000422937	0.00243766	0.00143273	5817	tags=40%, list=23%, signal=31%	gene-Cldn4/gene-Actg1/gene-Actb/gene-Cldn5/gene-Mapk13/gene-Mapk11/gene-Cldn22/gene-Cldn14/gene-Cldn1/gene-Itgam/gene-Sipa1/gene-Cldn3/gene-Actn1/gene-Cdh5/gene-Ezr/gene-Vasp/gene-Cldn23/gene-Myl9/gene-Mmp9/gene-Myl2/gene-Pxn/gene-Msn/gene-Cxcr4/gene-Cldn7/gene-Bcar1/gene-Cldn18/gene-Cldn13/gene-Vcl/gene-Actn4/gene-Prkcg/gene-Esam/gene-Gnai2/gene-Vav1/gene-Rac2/gene-Thy1/gene-Vav2/gene-Cldn11/gen…	Actb/Actg1/Actn1/Actn4/Bcar1/Cdh5/Cldn1/Cldn11/Cldn13/Cldn14/Cldn15/Cldn18/Cldn2/Cldn22/Cldn23/Cldn3/Cldn4/Cldn5/Cldn7/Cxcr4/Esam/Ezr/Gnai2/Itgam/Mapk11/Mapk13/Mmp9/Msn/Myl2/Myl9/Pik3r2/Plcg2/Prkcg/Ptk2b/Ptpn11/Pxn/Rac2/Sipa1/Thy1/Vasp/Vav1/Vav2/Vcl
ko05163	Human cytomegalovirus infection	230	0.343727	1.54232	0.000473986	0.0026831	0.00157698	6717	tags=37%, list=27%, signal=28%	gene-Gm8909/gene-Cdkn1a/gene-H2-T-ps/gene-Gm10499/gene-Ptger3/gene-Creb3l1/gene-Ccl4/gene-Adcy1/gene-Ccl3/gene-Cx3cl1/gene-E2f2/gene-Ccnd1/gene-Ptgs2/gene-Gng8/gene-Src/gene-Ccr1/gene-Ccl2/gene-Mapk13/gene-Tnf/gene-H2-M1/gene-Mapk11/gene-Gnao1/gene-Creb3l2/gene-Itgb3/gene-Cxcr2/gene-Trp53/gene-Itpr3/gene-Bax/gene-Myc/gene-Calr/gene-Rela/gene-Traf2/gene-Pxn/gene-Gnb2/gene-Cxcr4/gene-Bcar1/gene-Gng…	2410137M14Rik/Adcy1/Adcy5/Adcy6/Akt1/Akt2/Arhgef1/Atf4/Atf6b/Bak1/Bax/Bcar1/Calr/Ccl2/Ccl3/Ccl4/Ccl5/Ccnd1/Ccr1/Ccr3/Cdk4/Cdk6/Cdkn1a/Creb3l1/Creb3l2/Cx3cl1/Cxcr2/Cxcr4/E030030I06Rik/E2f1/E2f2/E2f3/Eif4ebp1/Elk1/Fadd/Gm10499/Gm5741/Gm8909/Gna11/Gnai2/Gnao1/Gnas/Gnb1/Gnb2/Gng4/Gng8/H2-M1/H2-Q1/H2-Q2/H2-T-ps/Hras/Irf3/Itgb3/Itpr3/Map2k2/Mapk11/Mapk13/Mapk3/Myc/Nfatc2/Nfatc4/Nfkb1/Pdia3/Pik3r2/Plcb2…
ko00380	Tryptophan metabolism	49	-0.511495	-1.79937	0.000488734	0.00271805	0.00159752	6873	tags=65%, list=28%, signal=47%	gene-Hadh/gene-Ido2/gene-Aox2/gene-Dhtkd1/gene-Acat2/gene-Il4i1b/gene-Aldh1b1/gene-Cyp1a2/gene-Dld/gene-Aldh7a1/gene-Aldh9a1/gene-Kyat3/gene-Gcdh/gene-Aox3/gene-Afmid/gene-Aldh8a1/gene-Aox1/gene-Cat/gene-Kmo/gene-Ddc/gene-Echs1/gene-Maob/gene-Aldh3a2/gene-Cyp1b1/gene-Svs1/gene-Acmsd/gene-Aadat/gene-Inmt/gene-Kynu/gene-Aox4/gene-LOC118567643/gene-Tdo2	Aadat/Acat2/Acmsd/Afmid/Aldh1b1/Aldh3a2/Aldh7a1/Aldh8a1/Aldh9a1/Aox1/Aox2/Aox3/Aox4/Cat/Cyp1a2/Cyp1b1/Ddc/Dhtkd1/Dld/Echs1/Gcdh/Hadh/Ido2/Il4i1b/Inmt/Kmo/Kyat3/Kynu/LOC118567643/Maob/Svs1/Tdo2
ko04072	Phospholipase D signaling pathway	136	0.387992	1.62856	0.000511529	0.00279577	0.0016432	5989	tags=38%, list=24%, signal=29%	gene-Sphk1/gene-Shc2/gene-Adcy1/gene-Pdgfb/gene-Pdgfrb/gene-Lpar3/gene-Pla2g4e/gene-Agpat4/gene-Cxcr2/gene-Pdgfa/gene-Shc4/gene-Lpar2/gene-Plpp2/gene-Dgkd/gene-Ralgds/gene-Agpat1/gene-Cxcr1/gene-Pld2/gene-Pik3r5/gene-Dnm2/gene-Shc1/gene-Map2k2/gene-Akt1/gene-Dgke/gene-Lpar5/gene-Dgkg/gene-Akt2/gene-Mapk3/gene-Grm6/gene-Dgkh/gene-Cyth4/gene-Pip5k1c/gene-Arf6/gene-Dgkk/gene-Agpat5/gene-Ralb/gene-Pt…	Adcy1/Adcy5/Adcy6/Agpat1/Agpat3/Agpat4/Agpat5/Akt1/Akt2/Arf6/Avpr1a/Cxcr1/Cxcr2/Cyth1/Cyth2/Cyth4/Dgkd/Dgke/Dgkg/Dgkh/Dgkk/Dnm2/Grm6/Hras/Kit/Lpar2/Lpar3/Lpar5/Map2k2/Mapk3/Pdgfa/Pdgfb/Pdgfrb/Pik3r2/Pik3r5/Pip5k1a/Pip5k1c/Pla2g4e/Plcb3/Plcg2/Pld2/Plpp2/Ptk2b/Ptpn11/Ralb/Ralgds/Rras2/Shc1/Shc2/Shc4/Sphk1/Syk
ko04914	Progesterone-mediated oocyte maturation	87	0.439888	1.72663	0.000529873	0.00284694	0.00167328	6179	tags=39%, list=25%, signal=29%	gene-Adcy1/gene-Spdye4c/gene-Plk1/gene-Mapk13/gene-Pkmyt1/gene-Mapk11/gene-Cdc25a/gene-Rps6ka2/gene-Kif22/gene-Mad2l2/gene-Pgr/gene-Stk10/gene-Aurka/gene-Prkaca/gene-Akt1/gene-Cpeb1/gene-Gnai2/gene-Igf1r/gene-Rps6ka1/gene-Fzr1/gene-Akt2/gene-Mapk3/gene-Cdk2/gene-Anapc2/gene-Cdc25b/gene-Hsp90aa1/gene-Spdye4b/gene-Ccna1/gene-Pik3r2/gene-Adcy5/gene-Mad1l1/gene-Adcy6/gene-Anapc7/gene-Cdk1	Adcy1/Adcy5/Adcy6/Akt1/Akt2/Anapc2/Anapc7/Aurka/Ccna1/Cdc25a/Cdc25b/Cdk1/Cdk2/Cpeb1/Fzr1/Gnai2/Hsp90aa1/Igf1r/Kif22/Mad1l1/Mad2l2/Mapk11/Mapk13/Mapk3/Pgr/Pik3r2/Pkmyt1/Plk1/Prkaca/Rps6ka1/Rps6ka2/Spdye4b/Spdye4c/Stk10
ko04722	Neurotrophin signaling pathway	118	0.416794	1.71675	0.000592343	0.00308069	0.00181067	7152	tags=42%, list=29%, signal=30%	gene-Shc2/gene-Ngfr/gene-Mapk13/gene-Arhgdia/gene-Mapk11/gene-Mapk7/gene-Matk/gene-Sh2b2/gene-Rps6ka2/gene-Shc4/gene-Trp53/gene-Bax/gene-Ntf5/gene-Rapgef1/gene-Map2k7/gene-Rela/gene-Mapkapk2/gene-Ngf/gene-Jun/gene-Shc1/gene-Prkcd/gene-Map2k2/gene-Akt1/gene-Camk2a/gene-Sort1/gene-Rps6ka1/gene-Akt2/gene-Irak2/gene-Mapk3/gene-Irak1/gene-Nfkbib/gene-Irak3/gene-Nfkbie/gene-Ptpn11/gene-Plcg2/gene-Atf4/…	Abl1/Akt1/Akt2/Arhgdia/Atf4/Bax/Calm3/Camk2a/Camk2b/Hras/Irak1/Irak2/Irak3/Jun/Maged1/Map2k2/Map2k7/Map3k3/Mapk11/Mapk13/Mapk3/Mapk7/Mapkapk2/Matk/Nfkb1/Nfkbib/Nfkbie/Ngf/Ngfr/Nras/Ntf5/Ntrk2/Pik3r2/Plcg2/Prdm4/Prkcd/Ptpn11/Rac1/Rapgef1/Rela/Rps6ka1/Rps6ka2/Sh2b1/Sh2b2/Shc1/Shc2/Shc4/Sort1/Trp53
ko05211	Renal cell carcinoma	66	0.477411	1.78943	0.000592814	0.00308069	0.00181067	7195	tags=48%, list=29%, signal=35%	gene-Arnt2/gene-Cdkn1a/gene-Pdgfb/gene-Tgfa/gene-Pak3/gene-Tfe3/gene-Rapgef1/gene-Tgfb2/gene-Tgfb1/gene-Pak4/gene-Epas1/gene-Jun/gene-Tgfb3/gene-Egln1/gene-Map2k2/gene-Akt1/gene-Egln3/gene-Akt2/gene-Mapk3/gene-Prcc/gene-Ptpn11/gene-Pak6/gene-Pik3r2/gene-Hras/gene-Elob/gene-Vhl/gene-Ets1/gene-Crebbp/gene-Pak2/gene-Nras/gene-Rac1/gene-Pak5	Akt1/Akt2/Arnt2/Cdkn1a/Crebbp/Egln1/Egln3/Elob/Epas1/Ets1/Hras/Jun/Map2k2/Mapk3/Nras/Pak2/Pak3/Pak4/Pak5/Pak6/Pdgfb/Pik3r2/Prcc/Ptpn11/Rac1/Rapgef1/Tfe3/Tgfa/Tgfb1/Tgfb2/Tgfb3/Vhl
ko00053	Ascorbate and aldarate metabolism	26	-0.615622	-1.85366	0.000767234	0.0039228	0.00230561	5671	tags=77%, list=23%, signal=59%	gene-Aldh7a1/gene-Aldh9a1/gene-Ugdh/gene-Ugt2b38/gene-Ugt1a2/gene-Aldh3a2/gene-Ugt2a2/gene-Ugt2b34/gene-Rgn/gene-Ugt2b35/gene-Ugt1a1/gene-Ugt2b5/gene-Ugt1a6b/gene-Ugt1a6a/gene-Ugt2b36/gene-Ugt2b1/gene-Ugt2a3/gene-Ugt1a5/gene-Ugt1a10/gene-Ugt1a9	Aldh3a2/Aldh7a1/Aldh9a1/Rgn/Ugdh/Ugt1a1/Ugt1a10/Ugt1a2/Ugt1a5/Ugt1a6a/Ugt1a6b/Ugt1a9/Ugt2a2/Ugt2a3/Ugt2b1/Ugt2b34/Ugt2b35/Ugt2b36/Ugt2b38/Ugt2b5
ko04024	cAMP signaling pathway	193	0.354731	1.57166	0.000837351	0.00421334	0.00247638	4500	tags=25%, list=18%, signal=21%	gene-Sstr5/gene-Npy/gene-Atp1a3/gene-Sox9/gene-Nppa/gene-Ptger3/gene-Creb3l1/gene-Atp2a1/gene-Adcy1/gene-Ffar2/gene-Grin2d/gene-Cnga3/gene-Fos/gene-Tiam1/gene-Atp1a4/gene-Sstr2/gene-Atp2b2/gene-Creb3l2/gene-Gria3/gene-Orai1/gene-Abcc4/gene-Gria1/gene-Chrm1/gene-Pde4a/gene-Grin3a/gene-Rela/gene-Myl9/gene-Pld2/gene-Adcy10/gene-Atp2b3/gene-Slc9a1/gene-Arap3/gene-Jun/gene-Sstr1/gene-Atp2a3/gene-Adora…	Abcc4/Adcy1/Adcy10/Adora2a/Akt1/Akt2/Arap3/Atp1a3/Atp1a4/Atp2a1/Atp2a2/Atp2a3/Atp2b2/Atp2b3/Cacna1c/Camk2a/Chrm1/Cnga3/Creb3l1/Creb3l2/Ffar2/Fos/Gabbr2/Gnai2/Gria1/Gria3/Grin2d/Grin3a/Jun/Map2k2/Mapk3/Myl9/Nppa/Npy/Orai1/Pde4a/Pld2/Prkaca/Ptger3/Rac2/Rela/Slc9a1/Sox9/Sstr1/Sstr2/Sstr5/Tiam1/Vav1
ko04146	Peroxisome	86	-0.426256	-1.6556	0.000898879	0.00445226	0.0026168	8975	tags=58%, list=36%, signal=37%	gene-Idh2/gene-Pex11a/gene-Acsl3/gene-Pex16/gene-Acsl1/gene-Ech1/gene-Prdx1/gene-Pex11b/gene-Pex12/gene-Scp2/gene-Hao1/gene-Far2/gene-Hsd17b4/gene-Abcd4/gene-Crot/gene-Amacr/gene-Eci2/gene-Pmvk/gene-Sod2/gene-Hmgcll1/gene-Decr2/gene-Pxmp2/gene-Pex7/gene-Hacl1/gene-Pex2/gene-Ephx2/gene-Mlycd/gene-Gstk1/gene-Phyh/gene-Pex13/gene-Nudt12/gene-Dao/gene-Slc25a17/gene-Xdh/gene-Paox/gene-Idh1/gene-Pex3/g…	Abcd3/Abcd4/Acsl1/Acsl3/Acsl6/Amacr/Baat/Cat/Crot/Dao/Decr2/Ech1/Eci2/Eci3/Ephx2/Far2/Gstk1/Hacl1/Hao1/Hao2/Hmgcll1/Hsd17b4/Idh1/Idh2/Mlycd/Mpv17l/Nudt12/Nudt7/Paox/Pecr/Pex11a/Pex11b/Pex12/Pex13/Pex16/Pex2/Pex3/Pex5l/Pex7/Phyh/Pipox/Pmvk/Prdx1/Pxmp2/Scp2/Slc25a17/Slc27a2/Sod1/Sod2/Xdh
ko04330	Notch signaling pathway	48	0.512457	1.79691	0.000939403	0.00458139	0.0026927	3621	tags=38%, list=15%, signal=32%	gene-Numbl/gene-Hes1/gene-Notch3/gene-Dtx2/gene-Ctbp1/gene-Dtx4/gene-Notch1/gene-Ncor2/gene-Dvl3/gene-Notch4/gene-Dll4/gene-Maml3/gene-Dtx3/gene-Jag1/gene-Kat2a/gene-Mfng/gene-Dvl2/gene-Ctbp2	Ctbp1/Ctbp2/Dll4/Dtx2/Dtx3/Dtx4/Dvl2/Dvl3/Hes1/Jag1/Kat2a/Maml3/Mfng/Ncor2/Notch1/Notch3/Notch4/Numbl
ko04550	Signaling pathways regulating pluripotency of stem cells	121	0.395431	1.62571	0.00100276	0.00481629	0.00283076	4915	tags=32%, list=20%, signal=26%	gene-Lif/gene-Inhbb/gene-Id1/gene-Hesx1/gene-Dusp9/gene-Inhbc/gene-Mapk13/gene-Wnt5a/gene-Mapk11/gene-Wnt7b/gene-Nodal/gene-Fzd9/gene-Pcgf2/gene-Wnt6/gene-Dvl3/gene-Inhba/gene-Tcf3/gene-Smad3/gene-Myc/gene-Tcf7/gene-Inhbe/gene-Fgfr1/gene-Dvl2/gene-Wnt11/gene-Klf4/gene-Wnt9a/gene-Map2k2/gene-Akt1/gene-Axin1/gene-Wnt2b/gene-Igf1r/gene-Wnt4/gene-Fzd5/gene-Akt2/gene-Fgfr4/gene-Mapk3/gene-Acvr1b/gene-…	Acvr1b/Akt1/Akt2/Axin1/Dusp9/Dvl2/Dvl3/Fgfr1/Fgfr4/Fzd5/Fzd9/Hesx1/Id1/Id3/Igf1r/Inhba/Inhbb/Inhbc/Inhbe/Isl1/Klf4/Lif/Map2k2/Mapk11/Mapk13/Mapk3/Myc/Nodal/Pcgf2/Smad3/Tcf3/Tcf7/Wnt11/Wnt2b/Wnt4/Wnt5a/Wnt6/Wnt7b/Wnt9a
ko05410	Hypertrophic cardiomyopathy (HCM)	86	0.432422	1.69178	0.00103421	0.00484718	0.00284891	5705	tags=45%, list=23%, signal=35%	gene-Itgb4/gene-Atp2a1/gene-Lmna/gene-Actg1/gene-Mybpc3/gene-Actb/gene-Itga5/gene-Tnf/gene-Des/gene-Ace/gene-Tpm1/gene-Cacng8/gene-Itga3/gene-Itgb3/gene-Itga6/gene-Cacng1/gene-Slc8a2/gene-Prkab2/gene-Tgfb2/gene-Tpm4/gene-Tgfb1/gene-Myl2/gene-Tpm2/gene-Tgfb3/gene-Atp2a3/gene-Cacna1c/gene-Tpm3/gene-Itgb6/gene-Cacna2d4/gene-Emd/gene-Prkab1/gene-Atp2a2/gene-Itga2b/gene-Edn1/gene-Itgb5/gene-Cacnb2/gen…	Ace/Actb/Actg1/Atp2a1/Atp2a2/Atp2a3/Cacna1c/Cacna2d4/Cacnb2/Cacnb3/Cacng1/Cacng7/Cacng8/Des/Edn1/Emd/Itga2b/Itga3/Itga5/Itga6/Itga7/Itgb3/Itgb4/Itgb5/Itgb6/Lmna/Mybpc3/Myl2/Prkab1/Prkab2/Slc8a2/Tgfb1/Tgfb2/Tgfb3/Tnf/Tpm1/Tpm2/Tpm3/Tpm4
ko04144	Endocytosis	258	0.331492	1.51768	0.00103977	0.00484718	0.00284891	5812	tags=34%, list=23%, signal=26%	gene-Gm8909/gene-H2-T-ps/gene-Gm10499/gene-Hspa1a/gene-Agap2/gene-Rab11fip4/gene-Rab11fip5/gene-Src/gene-Ehd2/gene-Bin1/gene-H2-M1/gene-Hspa1b/gene-Vps37c/gene-Cxcr2/gene-Hgs/gene-Vps37b/gene-Psd4/gene-Chmp4c/gene-Arfgap1/gene-Epn2/gene-Smad3/gene-Psd/gene-Cxcr1/gene-Ehd4/gene-Arfgap3/gene-Pld2/gene-Cbl/gene-Dnm2/gene-Git1/gene-Ldlrap1/gene-Agap1/gene-Arap3/gene-Pard6b/gene-Arf3/gene-Cxcr4/gene-C…	2410137M14Rik/Acap1/Acap3/Agap1/Agap2/Agap3/Ap2a1/Ap2a2/Ap2b1/Ap2m1/Arap3/Arf3/Arf6/Arfgap1/Arfgap3/Arpc1b/Arrb1/Arrb2/Asap3/Bin1/Cbl/Cblb/Chmp4b/Chmp4c/Cltb/Cxcr1/Cxcr2/Cxcr4/Cyth1/Cyth2/Cyth4/Dab2/Dnm2/Ehd1/Ehd2/Ehd4/Epn1/Epn2/Fgfr4/Folr1/Gbf1/Git1/Gm10499/Gm8909/Grk2/Grk3/Grk5/H2-M1/H2-Q2/H2-T-ps/Hgs/Hras/Hspa1a/Hspa1b/Hspa1l/Igf1r/Igf2r/Iqsec1/Izumo1r/Ldlrap1/Nedd4l/Pard6b/Pdcd6ip/Pip5k1a/Pip…
ko00860	Porphyrin and chlorophyll metabolism	40	-0.532354	-1.79545	0.00110193	0.00506249	0.00297547	2057	tags=32%, list=8%, signal=30%	gene-Ugt2b34/gene-Heph/gene-Ugt2b35/gene-Ugt1a1/gene-Ugt2b5/gene-Ugt1a6b/gene-Ugt1a6a/gene-Ugt2b36/gene-Ugt2b1/gene-Ugt2a3/gene-Ugt1a5/gene-Ugt1a10/gene-Ugt1a9	Heph/Ugt1a1/Ugt1a10/Ugt1a5/Ugt1a6a/Ugt1a6b/Ugt1a9/Ugt2a3/Ugt2b1/Ugt2b34/Ugt2b35/Ugt2b36/Ugt2b5
ko05414	Dilated cardiomyopathy (DCM)	90	0.423633	1.6732	0.00120928	0.00547633	0.0032187	5705	tags=42%, list=23%, signal=33%	gene-Itgb4/gene-Atp2a1/gene-Adcy1/gene-Lmna/gene-Actg1/gene-Mybpc3/gene-Actb/gene-Itga5/gene-Tnf/gene-Des/gene-Tpm1/gene-Cacng8/gene-Itga3/gene-Itgb3/gene-Itga6/gene-Cacng1/gene-Slc8a2/gene-Tgfb2/gene-Tpm4/gene-Tgfb1/gene-Myl2/gene-Tpm2/gene-Tgfb3/gene-Atp2a3/gene-Cacna1c/gene-Prkaca/gene-Tpm3/gene-Itgb6/gene-Cacna2d4/gene-Emd/gene-Atp2a2/gene-Itga2b/gene-Itgb5/gene-Cacnb2/gene-Cacnb3/gene-Cacng7…	Actb/Actg1/Adcy1/Adcy5/Atp2a1/Atp2a2/Atp2a3/Cacna1c/Cacna2d4/Cacnb2/Cacnb3/Cacng1/Cacng7/Cacng8/Des/Emd/Itga2b/Itga3/Itga5/Itga6/Itga7/Itgb3/Itgb4/Itgb5/Itgb6/Lmna/Mybpc3/Myl2/Prkaca/Slc8a2/Tgfb1/Tgfb2/Tgfb3/Tnf/Tpm1/Tpm2/Tpm3/Tpm4
ko00040	Pentose and glucuronate interconversions	33	-0.574184	-1.84505	0.00136746	0.00610544	0.00358845	6368	tags=73%, list=26%, signal=54%	gene-Akr1b7/gene-Ugp2/gene-Rpe/gene-Ugdh/gene-Dcxr/gene-Ugt2b38/gene-Ugt1a2/gene-Sord/gene-Akr1b10/gene-Dhdh/gene-Ugt2a2/gene-Cryl1/gene-Ugt2b34/gene-Ugt2b35/gene-Ugt1a1/gene-Ugt2b5/gene-Ugt1a6b/gene-Ugt1a6a/gene-Ugt2b36/gene-Ugt2b1/gene-Ugt2a3/gene-Ugt1a5/gene-Ugt1a10/gene-Ugt1a9	Akr1b10/Akr1b7/Cryl1/Dcxr/Dhdh/Rpe/Sord/Ugdh/Ugp2/Ugt1a1/Ugt1a10/Ugt1a2/Ugt1a5/Ugt1a6a/Ugt1a6b/Ugt1a9/Ugt2a2/Ugt2a3/Ugt2b1/Ugt2b34/Ugt2b35/Ugt2b36/Ugt2b38/Ugt2b5
ko04310	Wnt signaling pathway	146	0.370556	1.58158	0.00139836	0.00615665	0.00361855	4459	tags=27%, list=18%, signal=22%	gene-Fosl1/gene-Sfrp4/gene-Ccnd1/gene-Peg12/gene-Ror2/gene-Nkd2/gene-Wnt5a/gene-Sox17/gene-Ctbp1/gene-Wnt7b/gene-Fzd9/gene-Wnt6/gene-Dvl3/gene-Ccnd2/gene-Trp53/gene-Rnf43/gene-Myc/gene-Tcf7/gene-Csnk1e/gene-Ppard/gene-Prickle2/gene-Jun/gene-Dvl2/gene-Wnt11/gene-Wnt9a/gene-Prkaca/gene-Ctbp2/gene-Camk2a/gene-Axin1/gene-Prkcg/gene-Vangl1/gene-Nfatc2/gene-Siah1b/gene-Wnt2b/gene-Wnt4/gene-Rac2/gene-Fz…	Axin1/Camk2a/Ccn4/Ccnd1/Ccnd2/Csnk1e/Ctbp1/Ctbp2/Dvl2/Dvl3/Fosl1/Fzd5/Fzd9/Jun/Myc/Nfatc2/Nkd2/Peg12/Ppard/Prickle2/Prickle3/Prkaca/Prkcg/Rac2/Rnf43/Ror2/Sfrp4/Siah1b/Sox17/Tcf7/Trp53/Vangl1/Wnt11/Wnt2b/Wnt4/Wnt5a/Wnt6/Wnt7b/Wnt9a
ko00910	Nitrogen metabolism	17	-0.667757	-1.80871	0.00153359	0.00665956	0.00391413	1797	tags=47%, list=7%, signal=44%	gene-Car12/gene-Car8/gene-Car5a/gene-Cps1/gene-Car14/gene-Car3/gene-Glul/gene-Car1	Car1/Car12/Car14/Car3/Car5a/Car8/Cps1/Glul
ko03410	Base excision repair	35	0.547652	1.79701	0.00187744	0.00803913	0.00472497	7711	tags=66%, list=31%, signal=45%	gene-Pold1/gene-Lig1/gene-Fen1/gene-Ung/gene-Mutyh/gene-Pole/gene-Xrcc1/gene-Pold2/gene-Neil2/gene-Ogg1/gene-Parp3/gene-Tdg-ps/gene-Apex1/gene-Apex2/gene-Neil3/gene-Pold3/gene-Poll/gene-Parp1/gene-Nthl1/gene-Mpg/gene-Tdg/gene-Pole2/gene-Smug1	Apex1/Apex2/Fen1/Lig1/Mpg/Mutyh/Neil2/Neil3/Nthl1/Ogg1/Parp1/Parp3/Pold1/Pold2/Pold3/Pole/Pole2/Poll/Smug1/Tdg/Tdg-ps/Ung/Xrcc1
ko00760	Nicotinate and nicotinamide metabolism	34	-0.548451	-1.77976	0.001902	0.00803913	0.00472497	6984	tags=53%, list=28%, signal=38%	gene-Pnp/gene-Nadk2/gene-Nt5e/gene-Nt5c3/gene-Aox2/gene-Nt5c1b/gene-Nudt12/gene-Aox3/gene-Aox1/gene-Nampt/gene-Enpp3/gene-Nnmt/gene-Nmnat2/gene-Pnp2/gene-Art2b/gene-Aox4/gene-LOC118567643/gene-Nmrk1	Aox1/Aox2/Aox3/Aox4/Art2b/Enpp3/LOC118567643/Nadk2/Nampt/Nmnat2/Nmrk1/Nnmt/Nt5c1b/Nt5c3/Nt5e/Nudt12/Pnp/Pnp2
ko00982	Drug metabolism - cytochrome P450	69	-0.44535	-1.65518	0.00215353	0.00898248	0.00527943	6149	tags=57%, list=25%, signal=43%	gene-Adh7/gene-Gstt1/gene-Gsta4/gene-Cyp1a2/gene-Fmo5/gene-Gstk1/gene-Gstm5/gene-Gsta2/gene-Adh5/gene-Ugt2b38/gene-Fmo3/gene-Ugt1a2/gene-Aox3/gene-Gstm6/gene-Mgst1/gene-Fmo1/gene-Aox1/gene-Maob/gene-Ugt2a2/gene-Ugt2b34/gene-Gstt3/gene-Aldh3a1/gene-Ugt2b35/gene-Ugt1a1/gene-Ugt2b5/gene-Ugt1a6b/gene-Cyp2e1/gene-Aox4/gene-Fmo2/gene-Ugt1a6a/gene-Ugt2b36/gene-LOC118567643/gene-Gsta3/gene-Ugt2b1/gene-Ug…	Adh5/Adh7/Aldh3a1/Aox1/Aox3/Aox4/Cyp1a2/Cyp2e1/Fmo1/Fmo2/Fmo3/Fmo5/Fmo6/Gsta2/Gsta3/Gsta4/Gstk1/Gstm5/Gstm6/Gstt1/Gstt3/LOC118567643/Maob/Mgst1/Ugt1a1/Ugt1a10/Ugt1a2/Ugt1a5/Ugt1a6a/Ugt1a6b/Ugt1a9/Ugt2a2/Ugt2a3/Ugt2b1/Ugt2b34/Ugt2b35/Ugt2b36/Ugt2b38/Ugt2b5
ko04350	TGF-beta signaling pathway	91	0.400574	1.58588	0.00225131	0.00926838	0.00544746	3418	tags=23%, list=14%, signal=20%	gene-Bmp8b/gene-Thbs1/gene-Inhbb/gene-Id1/gene-Inhbc/gene-Cdkn2b/gene-Tnf/gene-E2f4/gene-Nodal/gene-Smad6/gene-Inhba/gene-Ppp2r1a/gene-Smad3/gene-Myc/gene-Bmp8a/gene-Tgfb2/gene-Tgfb1/gene-Inhbe/gene-Tgif1/gene-Fst/gene-Tgfb3	Bmp8a/Bmp8b/Cdkn2b/E2f4/Fst/Id1/Inhba/Inhbb/Inhbc/Inhbe/Myc/Nodal/Ppp2r1a/Smad3/Smad6/Tgfb1/Tgfb2/Tgfb3/Tgif1/Thbs1/Tnf
ko05166	Human T-cell leukemia virus 1 infection	234	0.328124	1.47688	0.00236969	0.00963065	0.00566038	6277	tags=34%, list=25%, signal=26%	gene-Gm8909/gene-Fosl1/gene-Cdkn1a/gene-H2-T-ps/gene-Egr2/gene-Egr1/gene-Gm10499/gene-Creb3l1/gene-Adcy1/gene-Bcl2l1/gene-E2f2/gene-Ccnd1/gene-Fos/gene-Espl1/gene-Cdkn2b/gene-Tnf/gene-H2-M1/gene-Il1r2/gene-Cdc20/gene-Srf/gene-Creb3l2/gene-Nfkb2/gene-Relb/gene-Chek1/gene-Ccnd2/gene-Ets2/gene-Tcf3/gene-Trp53/gene-Bax/gene-Smad3/gene-Myc/gene-Calr/gene-Tgfb2/gene-Map3k14/gene-Rela/gene-Tgfb1/gene-Cc…	2410137M14Rik/Adcy1/Adcy5/Adcy6/Akt1/Akt2/Anapc2/Anapc7/Atf4/Atf6b/Bax/Bcl2l1/Bub3/Calr/Ccna1/Ccnd1/Ccnd2/Ccne1/Cdc20/Cdk2/Cdk4/Cdkn1a/Cdkn2b/Chek1/Creb3l1/Creb3l2/Crtc1/Crtc3/Csf2/E2f1/E2f2/Egr1/Egr2/Elk1/Espl1/Ets2/Fos/Fosl1/Gm10499/Gm8909/H2-Eb2/H2-M1/H2-Q2/H2-T-ps/Hras/Il1r2/Itgb2/Jak3/Jun/Kat2a/Lta/Ltbr/Mad1l1/Map2k2/Map3k14/Map3k3/Mapk3/Msx1/Myc/Nfatc2/Nfatc4/Nfkb2/Pik3r2/Prkaca/Ranbp3/Rela…
ko04630	Jak-STAT signaling pathway	146	0.360359	1.53806	0.00251272	0.0100827	0.00592608	5538	tags=32%, list=22%, signal=25%	gene-Prl7b1/gene-Il11/gene-Ifnk/gene-Lif/gene-Cdkn1a/gene-Il17d/gene-Osm/gene-Mpl/gene-Bcl2l1/gene-Pdgfb/gene-Ccnd1/gene-Il19/gene-Pdgfrb/gene-Il21r/gene-Prl2a1/gene-Csf3r/gene-Pdgfa/gene-Ccnd2/gene-Ifnlr1/gene-Socs3/gene-Il22ra1/gene-Il9r/gene-Myc/gene-Il12b/gene-Thpo/gene-Il3ra/gene-Csf3/gene-Csf2rb2/gene-Csf2ra/gene-Crlf2/gene-Socs2/gene-Csf2/gene-Akt1/gene-Il4ra/gene-Akt2/gene-Pias3/gene-Il20…	Akt1/Akt2/Bcl2l1/Ccnd1/Ccnd2/Cdkn1a/Cish/Crlf2/Csf2/Csf2ra/Csf2rb2/Csf3/Csf3r/Ctf1/Epor/Ifnk/Ifnlr1/Il11/Il12b/Il17d/Il19/Il20rb/Il21r/Il22ra1/Il23r/Il3ra/Il4ra/Il7r/Il9r/Lif/Mpl/Myc/Osm/Pdgfa/Pdgfb/Pdgfrb/Pias3/Pik3r2/Prl2a1/Prl7b1/Ptpn11/Socs2/Socs3/Socs5/Stat3/Stat5a/Thpo
ko00532	Glycosaminoglycan biosynthesis - chondroitin sulfate / dermatan sulfate	20	0.648437	1.86047	0.00278255	0.0110258	0.00648041	5917	tags=70%, list=24%, signal=53%	gene-Chst11/gene-Chst12/gene-Xylt1/gene-B3galt6/gene-Chst7/gene-Chpf/gene-B4galt7/gene-Chpf2/gene-Chsy1/gene-Chst13/gene-Xylt2/gene-Chst14/gene-B3gat3/gene-Chsy3	B3galt6/B3gat3/B4galt7/Chpf/Chpf2/Chst11/Chst12/Chst13/Chst14/Chst7/Chsy1/Chsy3/Xylt1/Xylt2
ko04512	ECM-receptor interaction	85	0.420468	1.63792	0.00305859	0.01197	0.00703535	3587	tags=28%, list=14%, signal=24%	gene-Thbs1/gene-Tnc/gene-Itgb4/gene-Gp1bb/gene-Col4a2/gene-Col4a1/gene-Gp9/gene-Itga5/gene-Hspg2/gene-Thbs4/gene-Col1a1/gene-Itga3/gene-Chad/gene-Itgb3/gene-Itga6/gene-Lamc2/gene-Lamc1/gene-Lama5/gene-Col6a6/gene-Fn1/gene-Tnn/gene-Col4a6/gene-Gp5/gene-Spp1	Chad/Col1a1/Col4a1/Col4a2/Col4a6/Col6a6/Fn1/Gp1bb/Gp5/Gp9/Hspg2/Itga3/Itga5/Itga6/Itgb3/Itgb4/Lama5/Lamc1/Lamc2/Spp1/Thbs1/Thbs4/Tnc/Tnn
ko04666	Fc gamma R-mediated phagocytosis	89	0.3987	1.56891	0.00314646	0.0121638	0.00714922	6152	tags=40%, list=25%, signal=31%	gene-Sphk1/gene-Marcksl1/gene-Pla2g4e/gene-Bin1/gene-Cfl1/gene-Limk1/gene-Pla2g6/gene-Plpp2/gene-Scin/gene-Inpp5d/gene-Vasp/gene-Pld2/gene-Dnm2/gene-Wasf1/gene-Prkcd/gene-Akt1/gene-Prkcg/gene-Asap3/gene-Vav1/gene-Rac2/gene-Akt2/gene-Mapk3/gene-Myo10/gene-Pip5k1c/gene-Arf6/gene-Vav2/gene-Plcg2/gene-Pip5k1a/gene-Arpc1b/gene-Pik3r2/gene-Inppl1/gene-Wasf2/gene-Lat/gene-Syk/gene-Limk2/gene-Pip5k1b	Akt1/Akt2/Arf6/Arpc1b/Asap3/Bin1/Cfl1/Dnm2/Inpp5d/Inppl1/Lat/Limk1/Limk2/Mapk3/Marcksl1/Myo10/Pik3r2/Pip5k1a/Pip5k1b/Pip5k1c/Pla2g4e/Pla2g6/Plcg2/Pld2/Plpp2/Prkcd/Prkcg/Rac2/Scin/Sphk1/Syk/Vasp/Vav1/Vav2/Wasf1/Wasf2
ko05418	Fluid shear stress and atherosclerosis	146	0.354817	1.51441	0.00322	0.0122981	0.00722815	3642	tags=23%, list=15%, signal=20%	gene-Gsta1/gene-Sele/gene-Gm3776/gene-Gm10639/gene-Pdgfb/gene-Plat/gene-Actg1/gene-Fos/gene-Gstt4/gene-Src/gene-Gm13430/gene-Actb/gene-Ccl2/gene-Thbd/gene-Mapk13/gene-Tnf/gene-Mapk11/gene-Mapk7/gene-Il1r2/gene-Itgb3/gene-Sqstm1/gene-Pdgfa/gene-Gstp-ps/gene-Trp53/gene-Hmox1/gene-Cdh5/gene-Map2k7/gene-Rela/gene-Nos3/gene-Ctla2a/gene-Mmp9/gene-Jun/gene-Arhgef2/gene-Akt1	Actb/Actg1/Akt1/Arhgef2/Ccl2/Cdh5/Ctla2a/Fos/Gm10639/Gm13430/Gm3776/Gsta1/Gstp-ps/Gstt4/Hmox1/Il1r2/Itgb3/Jun/Map2k7/Mapk11/Mapk13/Mapk7/Mmp9/Nos3/Pdgfa/Pdgfb/Plat/Rela/Sele/Sqstm1/Src/Thbd/Tnf/Trp53
ko04064	NF-kappa B signaling pathway	98	0.39385	1.57806	0.00332807	0.0125595	0.0073818	6532	tags=44%, list=26%, signal=32%	gene-Cxcl2/gene-Ccl4/gene-Bcl2l1/gene-Ptgs2/gene-Gadd45b/gene-Gm10591/gene-Pidd1/gene-Tnf/gene-Card10/gene-Plau/gene-Traf3/gene-Nfkb2/gene-Eda2r/gene-Cd14/gene-Relb/gene-Traf1/gene-Map3k14/gene-Rela/gene-Traf2/gene-Edaradd/gene-Blnk/gene-Tab1/gene-Bcl2a1d/gene-Ticam1/gene-Ltb/gene-Lta/gene-Tnfrsf11a/gene-Irak1/gene-Ltbr/gene-Tnfsf14/gene-Plcg2/gene-Traf5/gene-Lat/gene-Tnfrsf1a/gene-Trim25/gene-Bc…	Bcl10/Bcl2a1d/Bcl2l1/Blnk/Card10/Ccl19/Ccl4/Cd14/Csnk2a2/Cxcl2/Eda2r/Edaradd/Gadd45b/Gm10591/Irak1/Lat/Lta/Ltb/Ltbr/Map3k14/Myd88/Nfkb1/Nfkb2/Parp1/Pias4/Pidd1/Plau/Plcg2/Ptgs2/Rela/Relb/Syk/Tab1/Ticam1/Tnf/Tnfrsf11a/Tnfrsf1a/Tnfsf14/Traf1/Traf2/Traf3/Traf5/Trim25
ko04115	p53 signaling pathway	71	0.426575	1.61716	0.00337516	0.0125874	0.00739819	2396	tags=20%, list=10%, signal=18%	gene-Thbs1/gene-Serpine1/gene-Cdkn1a/gene-Gtse1/gene-Sfn/gene-Bcl2l1/gene-Ccnd1/gene-Gadd45b/gene-Gadd45a/gene-Pidd1/gene-Chek1/gene-Ccnd2/gene-Trp53/gene-Bax	Bax/Bcl2l1/Ccnd1/Ccnd2/Cdkn1a/Chek1/Gadd45a/Gadd45b/Gtse1/Pidd1/Serpine1/Sfn/Thbs1/Trp53
ko04022	cGMP-PKG signaling pathway	160	0.343495	1.4863	0.00348762	0.0127117	0.00747129	5277	tags=28%, list=21%, signal=22%	gene-Nppb/gene-Atp1a3/gene-Kcnmb1/gene-Nppa/gene-Creb3l1/gene-Atp2a1/gene-Adcy1/gene-Trpc6/gene-Adra2a/gene-Atp1a4/gene-Srf/gene-Kcnj8/gene-Atp2b2/gene-Creb3l2/gene-Gata4/gene-Slc8a2/gene-Itpr3/gene-Vasp/gene-Myl9/gene-Nos3/gene-Pik3r5/gene-Mef2d/gene-Mylk2/gene-Atp2b3/gene-Atp2a3/gene-Cacna1c/gene-Gtf2ird1/gene-Map2k2/gene-Akt1/gene-Atf6b/gene-Bdkrb2/gene-Gnai2/gene-Nfatc2/gene-Gna11/gene-Akt2/g…	Adcy1/Adra2a/Akt1/Akt2/Atf4/Atf6b/Atp1a3/Atp1a4/Atp1b2/Atp2a1/Atp2a2/Atp2a3/Atp2b2/Atp2b3/Bdkrb2/Cacna1c/Creb3l1/Creb3l2/Gata4/Gna11/Gnai2/Gtf2ird1/Irs3/Itpr3/Kcnj8/Kcnmb1/Map2k2/Mapk3/Mef2d/Myl9/Mylk2/Nfatc2/Nos3/Nppa/Nppb/Nppc/Pik3r5/Plcb3/Prkg2/Slc8a2/Srf/Tmigd3/Trpc6/Vasp
ko04725	Cholinergic synapse	101	0.390689	1.56662	0.00348871	0.0127117	0.00747129	5989	tags=35%, list=24%, signal=26%	gene-Creb3l1/gene-Cacna1b/gene-Adcy1/gene-Gng8/gene-Fos/gene-Gnao1/gene-Creb3l2/gene-Chrm4/gene-Chrm1/gene-Itpr3/gene-Pik3r5/gene-Gnb2/gene-Gng4/gene-Cacna1c/gene-Prkaca/gene-Akt1/gene-Camk2a/gene-Prkcg/gene-Gnai2/gene-Gna11/gene-Chrnb2/gene-Akt2/gene-Mapk3/gene-Gm5741/gene-Gnb1/gene-Cacna1a/gene-Plcb3/gene-Kcnj2/gene-Atf4/gene-Kcnq1/gene-Pik3r2/gene-Adcy5/gene-Hras/gene-Chrm3/gene-Adcy6	Adcy1/Adcy5/Adcy6/Akt1/Akt2/Atf4/Cacna1a/Cacna1b/Cacna1c/Camk2a/Chrm1/Chrm3/Chrm4/Chrnb2/Creb3l1/Creb3l2/Fos/Gm5741/Gna11/Gnai2/Gnao1/Gnb1/Gnb2/Gng4/Gng8/Hras/Itpr3/Kcnj2/Kcnq1/Mapk3/Pik3r2/Pik3r5/Plcb3/Prkaca/Prkcg
ko05142	Chagas disease (American trypanosomiasis)	103	0.39066	1.57015	0.00380506	0.0137069	0.00805618	5842	tags=36%, list=23%, signal=28%	gene-Serpine1/gene-Adcy1/gene-Ccl3/gene-Nos2/gene-Fos/gene-Ccl2/gene-Mapk13/gene-Tnf/gene-Mapk11/gene-Ace/gene-Gnao1/gene-Ppp2r2c/gene-Ppp2r1a/gene-Smad3/gene-Il12b/gene-Calr/gene-Tgfb2/gene-Rela/gene-Tgfb1/gene-Jun/gene-Tgfb3/gene-Ticam1/gene-Akt1/gene-Bdkrb2/gene-Gnai2/gene-Gna11/gene-Ppp2cb/gene-Akt2/gene-Mapk3/gene-Irak1/gene-Plcb3/gene-Fadd/gene-Pik3r2/gene-Ccl5/gene-Ppp2r1b/gene-Tnfrsf1a/ge…	Ace/Adcy1/Akt1/Akt2/Bdkrb2/Calr/Ccl2/Ccl3/Ccl5/Fadd/Fos/Gna11/Gnai2/Gnao1/Il12b/Irak1/Jun/Mapk11/Mapk13/Mapk3/Nos2/Pik3r2/Plcb3/Ppp2cb/Ppp2r1a/Ppp2r1b/Ppp2r2b/Ppp2r2c/Rela/Serpine1/Smad3/Tgfb1/Tgfb2/Tgfb3/Ticam1/Tnf/Tnfrsf1a
ko04210	Apoptosis	138	0.36137	1.52435	0.00392801	0.0139908	0.00822303	5825	tags=36%, list=23%, signal=28%	gene-Mcpt8/gene-Tnfrsf10b/gene-Bcl2l1/gene-Lmna/gene-Actg1/gene-Fos/gene-Tuba1c/gene-Gadd45b/gene-Tuba1a/gene-Tuba1b/gene-Actb/gene-Gadd45a/gene-Pidd1/gene-Tnf/gene-Spta1/gene-Lmnb2/gene-Ddit3/gene-Bcl2l11/gene-Trp53/gene-Traf1/gene-Itpr3/gene-Bax/gene-Lmnb1/gene-Tuba4a/gene-Il3ra/gene-Map3k14/gene-Rela/gene-Csf2rb2/gene-Ctla2a/gene-Traf2/gene-Ngf/gene-Jun/gene-Bcl2a1d/gene-Capn1/gene-Map2k2/gene…	Actb/Actg1/Akt1/Akt2/Apaf1/Atf4/Bax/Bcl2a1d/Bcl2l1/Bcl2l11/Capn1/Capn2/Csf2rb2/Ctla2a/Dab2ip/Ddit3/Eif2ak3/Ern1/Fadd/Fos/Gadd45a/Gadd45b/Hras/Il3ra/Itpr3/Jun/Lmna/Lmnb1/Lmnb2/Map2k2/Map3k14/Mapk3/Mcpt8/Ngf/Parp3/Pidd1/Pik3r2/Rela/Spta1/Tnf/Tnfrsf10b/Tnfrsf1a/Traf1/Traf2/Trp53/Tuba1a/Tuba1b/Tuba1c/Tuba3b/Tuba4a
ko05031	Amphetamine addiction	58	0.461274	1.66915	0.00431444	0.0151964	0.00893164	3775	tags=29%, list=15%, signal=25%	gene-Arc/gene-Pdyn/gene-Fosb/gene-Creb3l1/gene-Grin2d/gene-Fos/gene-Stx1a/gene-Creb3l2/gene-Gria3/gene-Gria1/gene-Grin3a/gene-Jun/gene-Cacna1c/gene-Prkaca/gene-Camk2a/gene-Atf6b/gene-Prkcg	Arc/Atf6b/Cacna1c/Camk2a/Creb3l1/Creb3l2/Fos/Fosb/Gria1/Gria3/Grin2d/Grin3a/Jun/Pdyn/Prkaca/Prkcg/Stx1a
ko04740	Olfactory transduction	94	-0.384456	-1.52417	0.00454004	0.0157202	0.0092395	4168	tags=30%, list=17%, signal=25%	gene-Rgs2/gene-Calml4/gene-Olfr433/gene-Olfr1444/gene-Gm31493/gene-Olfr418/gene-Olfr1220/gene-Olfr310/gene-Olfr292/gene-Olfr550/gene-Olfr541/gene-Olfr1353/gene-Olfr183/gene-Olfr1564/gene-Cnga2/gene-Olfr99/gene-Olfr920/gene-Olfr1417/gene-Olfr295/gene-Olfr923/gene-Olfr1387/gene-Olfr980/gene-Olfr56/gene-Olfr456/gene-Cnga4/gene-Olfr16/gene-Olfr98/gene-Olfr1396	Calml4/Cnga2/Cnga4/Gm31493/Olfr1220/Olfr1353/Olfr1387/Olfr1396/Olfr1417/Olfr1444/Olfr1564/Olfr16/Olfr183/Olfr292/Olfr295/Olfr310/Olfr418/Olfr433/Olfr456/Olfr541/Olfr550/Olfr56/Olfr920/Olfr923/Olfr98/Olfr980/Olfr99/Rgs2
ko05161	Hepatitis B	151	0.35182	1.49945	0.00456233	0.0157202	0.0092395	5538	tags=32%, list=22%, signal=25%	gene-Cdkn1a/gene-Egr2/gene-Creb3l1/gene-E2f2/gene-Fos/gene-Src/gene-Mapk13/gene-Hspg2/gene-Tnf/gene-Mapk11/gene-Egr3/gene-Creb3l2/gene-Traf3/gene-Trp53/gene-Bax/gene-Smad3/gene-Myc/gene-Map2k7/gene-Tgfb2/gene-Rela/gene-Tgfb1/gene-Ikbke/gene-Ccne1/gene-Mmp9/gene-Tab1/gene-Jun/gene-Tgfb3/gene-Ticam1/gene-Map2k2/gene-Akt1/gene-Atf6b/gene-Prkcg/gene-Nfatc2/gene-Elk1/gene-Ywhaz/gene-Akt2/gene-Mapk3/ge…	Akt1/Akt2/Apaf1/Atf4/Atf6b/Bax/Ccna1/Ccne1/Cdk2/Cdkn1a/Creb3l1/Creb3l2/E2f1/E2f2/Egr2/Egr3/Elk1/Fadd/Fos/Hspg2/Ikbke/Irak1/Jun/Map2k2/Map2k7/Mapk11/Mapk13/Mapk3/Mmp9/Myc/Nfatc2/Pik3r2/Prkcg/Ptk2b/Rela/Smad3/Src/Stat3/Stat5a/Tab1/Tgfb1/Tgfb2/Tgfb3/Ticam1/Tnf/Traf3/Trp53/Ywhaz
ko00980	Metabolism of xenobiotics by cytochrome P450	76	-0.405154	-1.53989	0.00462942	0.0157798	0.00927455	6271	tags=53%, list=25%, signal=39%	gene-Akr1c21/gene-Adh7/gene-Gstt1/gene-Cyp2f2/gene-Gsta4/gene-Cyp1a2/gene-Sult2a2/gene-Gstk1/gene-Gstm5/gene-Gsta2/gene-Adh5/gene-Ugt2b38/gene-Ugt1a2/gene-Hsd11b1/gene-Gstm6/gene-Mgst1/gene-Dhdh/gene-Cyp1b1/gene-Ugt2a2/gene-Ugt2b34/gene-Gstt3/gene-Aldh3a1/gene-Akr1c20/gene-Ugt2b35/gene-Akr1c6/gene-Ugt1a1/gene-Ugt2b5/gene-Ugt1a6b/gene-Cyp2e1/gene-Ugt1a6a/gene-Sult2a1/gene-Ugt2b36/gene-Gsta3/gene-U…	Adh5/Adh7/Akr1c20/Akr1c21/Akr1c6/Aldh3a1/Cyp1a2/Cyp1b1/Cyp2e1/Cyp2f2/Dhdh/Gsta2/Gsta3/Gsta4/Gstk1/Gstm5/Gstm6/Gstt1/Gstt3/Hsd11b1/Mgst1/Sult2a1/Sult2a2/Sult2a7/Sult2a8/Ugt1a1/Ugt1a10/Ugt1a2/Ugt1a5/Ugt1a6a/Ugt1a6b/Ugt1a9/Ugt2a2/Ugt2a3/Ugt2b1/Ugt2b34/Ugt2b35/Ugt2b36/Ugt2b38/Ugt2b5
ko00520	Amino sugar and nucleotide sugar metabolism	53	0.456977	1.63372	0.00499138	0.0168326	0.00989334	2912	tags=28%, list=12%, signal=25%	gene-Chil3/gene-Pmm1/gene-Hkdc1/gene-Gfpt2/gene-Gale/gene-Gmppb/gene-Nans/gene-Uap1l1/gene-Gmppa/gene-Cyb5r1/gene-Gfpt1/gene-Hk1/gene-Npl/gene-Pgm2/gene-Renbp	Chil3/Cyb5r1/Gale/Gfpt1/Gfpt2/Gmppa/Gmppb/Hk1/Hkdc1/Nans/Npl/Pgm2/Pmm1/Renbp/Uap1l1
ko04261	Adrenergic signaling in cardiomyocytes	145	0.353665	1.50822	0.00512508	0.0171016	0.0100514	5989	tags=34%, list=24%, signal=26%	gene-Atp1a3/gene-Creb3l1/gene-Atp2a1/gene-Adcy1/gene-Ppp1r1a/gene-Mapk13/gene-Atp1a4/gene-Mapk11/gene-Tpm1/gene-Cacng8/gene-Atp2b2/gene-Creb3l2/gene-Cacng1/gene-Slc8a2/gene-Ppp2r2c/gene-Ppp2r1a/gene-Tpm4/gene-Pik3r5/gene-Myl2/gene-Atp2b3/gene-Tpm2/gene-Ppp2r3d/gene-Slc9a1/gene-Ppp2r5b/gene-Atp2a3/gene-Cacna1c/gene-Prkaca/gene-Akt1/gene-Camk2a/gene-Atf6b/gene-Gnai2/gene-Tpm3/gene-Ppp2cb/gene-Cacna…	Adcy1/Adcy5/Adcy6/Akt1/Akt2/Atf4/Atf6b/Atp1a3/Atp1a4/Atp1b2/Atp2a1/Atp2a2/Atp2a3/Atp2b2/Atp2b3/Cacna1c/Cacna2d4/Cacnb2/Cacnb3/Cacng1/Cacng7/Cacng8/Camk2a/Creb3l1/Creb3l2/Gnai2/Kcnq1/Mapk11/Mapk13/Mapk3/Myl2/Pik3r5/Plcb3/Ppp1r1a/Ppp2cb/Ppp2r1a/Ppp2r1b/Ppp2r2b/Ppp2r2c/Ppp2r3d/Ppp2r5b/Prkaca/Scn1b/Scn5a/Slc8a2/Slc9a1/Tpm1/Tpm2/Tpm3/Tpm4
ko05135	Yersinia infection	121	0.361419	1.48588	0.00520809	0.0171975	0.0101078	4637	tags=31%, list=19%, signal=25%	gene-Pkn3/gene-Actg1/gene-Fos/gene-Src/gene-Actb/gene-Ccl2/gene-Mapk13/gene-Itga5/gene-Tnf/gene-Mapk11/gene-Limk1/gene-Rps6ka2/gene-Map2k7/gene-Rela/gene-Fn1/gene-Traf2/gene-Pxn/gene-Tab1/gene-Arhgef7/gene-Jun/gene-Bcar1/gene-Ticam1/gene-Map2k2/gene-Akt1/gene-Baiap2/gene-Nfatc2/gene-Rps6ka1/gene-Wipf2/gene-Vav1/gene-Rac2/gene-Arhgef1/gene-Akt2/gene-Mapk3/gene-Irak1/gene-Pip5k1c/gene-Arf6/gene-Vav2	Actb/Actg1/Akt1/Akt2/Arf6/Arhgef1/Arhgef7/Baiap2/Bcar1/Ccl2/Fn1/Fos/Irak1/Itga5/Jun/Limk1/Map2k2/Map2k7/Mapk11/Mapk13/Mapk3/Nfatc2/Pip5k1c/Pkn3/Pxn/Rac2/Rela/Rps6ka1/Rps6ka2/Src/Tab1/Ticam1/Tnf/Traf2/Vav1/Vav2/Wipf2
ko04934	Cushing syndrome	148	0.347854	1.48492	0.00578203	0.0187941	0.0110462	6995	tags=43%, list=28%, signal=31%	gene-Cyp21a1/gene-Cdkn1a/gene-Creb3l1/gene-Adcy1/gene-E2f2/gene-Ccnd1/gene-Kcnk3/gene-Cdkn2b/gene-Wnt5a/gene-Wnt7b/gene-Fzd9/gene-Creb3l2/gene-Nr4a1/gene-Wnt6/gene-Orai1/gene-Dvl3/gene-Armc5/gene-Itpr3/gene-Tcf7/gene-Ccne1/gene-Dvl2/gene-Wnt11/gene-Wnt9a/gene-Cacna1c/gene-Prkaca/gene-Map2k2/gene-Wdr5/gene-Camk2a/gene-Atf6b/gene-Axin1/gene-Gnai2/gene-Scarb1/gene-Gna11/gene-Wnt2b/gene-Wnt4/gene-Fzd…	Adcy1/Adcy5/Adcy6/Armc5/Atf4/Atf6b/Axin1/Axin2/Cacna1c/Cacna1h/Cacna1i/Camk2a/Camk2b/Ccnd1/Ccne1/Cdk2/Cdk4/Cdk6/Cdkn1a/Cdkn2b/Creb3l1/Creb3l2/Cyp11a1/Cyp21a1/Dvl1/Dvl2/Dvl3/E030030I06Rik/E2f1/E2f2/E2f3/Fzd5/Fzd7/Fzd8/Fzd9/Gna11/Gnai2/Gnas/Itpr3/Kcnk3/Kmt2a/Kmt2d/Map2k2/Mapk3/Men1/Nr4a1/Orai1/Pde11a/Plcb2/Plcb3/Prkaca/Rasd1/Scarb1/Star/Tcf7/Tcf7l1/Wdr5/Wnt11/Wnt2b/Wnt4/Wnt5a/Wnt6/Wnt7b/Wnt9a
ko05034	Alcoholism	160	0.335607	1.45216	0.00581018	0.0187941	0.0110462	5726	tags=28%, list=23%, signal=22%	gene-Npy/gene-Pdyn/gene-Adora2b/gene-Fosb/gene-Shc2/gene-Creb3l1/gene-Grin2d/gene-Gng8/gene-H3c15/gene-H2bc24/gene-H4f16/gene-H2bc15/gene-Gnao1/gene-Creb3l2/gene-Shc4/gene-H3c4/gene-H3c13/gene-H4c8/gene-H2ac10/gene-Grin3a/gene-H3c1/gene-H2bc12/gene-Gnb2/gene-Shc1/gene-Gng4/gene-Adora2a/gene-Atf6b/gene-H2ac11/gene-Hdac4/gene-Gnai2/gene-Camkk2/gene-H2ac18/gene-Mapk3/gene-Gm5741/gene-Gm6749/gene-Gnb…	Adcy5/Adora2a/Adora2b/Atf4/Atf6b/Camkk2/Creb3l1/Creb3l2/Drd1/Fosb/Gm5741/Gm6749/Gnai2/Gnao1/Gnb1/Gnb2/Gng4/Gng8/Grin2c/Grin2d/Grin3a/Grin3b/H2ac10/H2ac11/H2ac18/H2aj/H2bc12/H2bc15/H2bc24/H3c1/H3c13/H3c15/H3c4/H4c8/H4f16/Hdac4/Hdac6/Hdac7/Hras/Mapk3/Npy/Pdyn/Shc1/Shc2/Shc4
ko05218	Melanoma	67	0.439912	1.65535	0.00589196	0.0188662	0.0110885	5726	tags=37%, list=23%, signal=29%	gene-Cdkn1a/gene-Fgf23/gene-Pdgfb/gene-E2f2/gene-Ccnd1/gene-Gadd45b/gene-Pdgfrb/gene-Gadd45a/gene-Fgf21/gene-Pdgfa/gene-Trp53/gene-Bax/gene-Fgfr1/gene-Cdh1/gene-Map2k2/gene-Akt1/gene-Igf1r/gene-Akt2/gene-Mapk3/gene-E2f1/gene-E030030I06Rik/gene-Fgf2/gene-Pik3r2/gene-Cdk4/gene-Hras	Akt1/Akt2/Bax/Ccnd1/Cdh1/Cdk4/Cdkn1a/E030030I06Rik/E2f1/E2f2/Fgf2/Fgf21/Fgf23/Fgfr1/Gadd45a/Gadd45b/Hras/Igf1r/Map2k2/Mapk3/Pdgfa/Pdgfb/Pdgfrb/Pik3r2/Trp53
ko04066	HIF-1 signaling pathway	108	0.374601	1.52251	0.00607196	0.0192481	0.011313	6248	tags=37%, list=25%, signal=28%	gene-Serpine1/gene-Timp1/gene-Cdkn1a/gene-Nppa/gene-Hkdc1/gene-Eno2/gene-Nos2/gene-Angpt2/gene-Angpt4/gene-Erbb2/gene-Hmox1/gene-Hk1/gene-Rela/gene-Nos3/gene-LOC115488470/gene-Aldoa/gene-Ldha/gene-Egln1/gene-Map2k2/gene-Akt1/gene-Eno4/gene-Camk2a/gene-Prkcg/gene-Pfkfb3/gene-Igf1r/gene-Egln3/gene-Akt2/gene-Mapk3/gene-Gapdh/gene-Ltbr/gene-Flt1/gene-Plcg2/gene-Edn1/gene-Pik3r2/gene-Stat3/gene-Eif4eb…	Akt1/Akt2/Aldoa/Angpt2/Angpt4/Camk2a/Cdkn1a/Edn1/Egln1/Egln3/Eif4ebp1/Elob/Eno2/Eno4/Erbb2/Flt1/Gapdh/Hk1/Hk2/Hkdc1/Hmox1/Igf1r/Ldha/LOC115488470/Ltbr/Map2k2/Mapk3/Mknk2/Nos2/Nos3/Nppa/Pfkfb3/Pfkl/Pik3r2/Plcg2/Prkcg/Rela/Serpine1/Stat3/Timp1
ko04270	Vascular smooth muscle contraction	125	0.354752	1.47226	0.00651544	0.0203313	0.0119496	4374	tags=26%, list=18%, signal=21%	gene-Nppb/gene-Acta2/gene-Kcnmb1/gene-Adora2b/gene-Nppa/gene-Adcy1/gene-Pla2g5/gene-Pla2g4e/gene-Cyp4a31/gene-Actg2/gene-Ppp1r14a/gene-Pla2g6/gene-Ptgir/gene-Pla2g12a/gene-Itpr3/gene-Calca/gene-Myl9/gene-Cyp4a10/gene-Mylk2/gene-Prkcd/gene-Adora2a/gene-Cacna1c/gene-Prkaca/gene-Map2k2/gene-Pla2g2d/gene-Cyp4a14/gene-Prkcg/gene-Gna11/gene-Arhgef1/gene-Nppc/gene-Ramp3/gene-Mapk3	Acta2/Actg2/Adcy1/Adora2a/Adora2b/Arhgef1/Cacna1c/Calca/Cyp4a10/Cyp4a14/Cyp4a31/Gna11/Itpr3/Kcnmb1/Map2k2/Mapk3/Myl9/Mylk2/Nppa/Nppb/Nppc/Pla2g12a/Pla2g2d/Pla2g4e/Pla2g5/Pla2g6/Ppp1r14a/Prkaca/Prkcd/Prkcg/Ptgir/Ramp3
ko00983	Drug metabolism - other enzymes	94	-0.373965	-1.48258	0.00654192	0.0203313	0.0119496	6110	tags=46%, list=25%, signal=35%	gene-Gstt1/gene-Gsta4/gene-Rrm2/gene-Tk1/gene-Nme4/gene-Gstm5/gene-Gsta2/gene-Ugt2b38/gene-Dpys/gene-Ugt1a2/gene-Tpmt/gene-Xdh/gene-Gstm6/gene-Mgst1/gene-Nat2/gene-Ces2h/gene-Ces1e/gene-Ces1d/gene-Ugt2a2/gene-Rrm2b/gene-Ces2c/gene-Ces1f/gene-Ugt2b34/gene-Gstt3/gene-Dpyd/gene-Ugt2b35/gene-Ugt1a1/gene-Ces1b/gene-Ugt2b5/gene-Ugt1a6b/gene-Cyp2e1/gene-Nat1/gene-Ces1g/gene-Ugt1a6a/gene-Ugt2b36/gene-Gst…	Ces1b/Ces1d/Ces1e/Ces1f/Ces1g/Ces2b/Ces2c/Ces2h/Cyp2e1/Dpyd/Dpys/Gsta2/Gsta3/Gsta4/Gstm5/Gstm6/Gstt1/Gstt3/Mgst1/Nat1/Nat2/Nme4/Rrm2/Rrm2b/Tk1/Tpmt/Ugt1a1/Ugt1a10/Ugt1a2/Ugt1a5/Ugt1a6a/Ugt1a6b/Ugt1a9/Ugt2a2/Ugt2a3/Ugt2b1/Ugt2b34/Ugt2b35/Ugt2b36/Ugt2b38/Ugt2b5/Upp2/Xdh
ko05030	Cocaine addiction	41	0.491455	1.66203	0.00784773	0.0239892	0.0140996	5665	tags=44%, list=23%, signal=34%	gene-Pdyn/gene-Fosb/gene-Creb3l1/gene-Grin2d/gene-Creb3l2/gene-Grin3a/gene-Rela/gene-Jun/gene-Prkaca/gene-Cdk5r1/gene-Atf6b/gene-Gnai2/gene-Gpsm1/gene-Atf4/gene-Grin2c/gene-Drd1/gene-Grin3b/gene-Adcy5	Adcy5/Atf4/Atf6b/Cdk5r1/Creb3l1/Creb3l2/Drd1/Fosb/Gnai2/Gpsm1/Grin2c/Grin2d/Grin3a/Grin3b/Jun/Pdyn/Prkaca/Rela
ko05223	Non-small cell lung cancer	67	0.433032	1.62946	0.00787029	0.0239892	0.0140996	6485	tags=42%, list=26%, signal=31%	gene-Cdkn1a/gene-E2f2/gene-Ccnd1/gene-Gadd45b/gene-Tgfa/gene-Gadd45a/gene-Erbb2/gene-Trp53/gene-Bax/gene-Map2k2/gene-Akt1/gene-Prkcg/gene-Akt2/gene-Mapk3/gene-E2f1/gene-Stat5a/gene-E030030I06Rik/gene-Plcg2/gene-Pik3r2/gene-Stat3/gene-Cdk4/gene-Hras/gene-Rxra/gene-Bak1/gene-Jak3/gene-Cdk6/gene-Rassf1/gene-E2f3	Akt1/Akt2/Bak1/Bax/Ccnd1/Cdk4/Cdk6/Cdkn1a/E030030I06Rik/E2f1/E2f2/E2f3/Erbb2/Gadd45a/Gadd45b/Hras/Jak3/Map2k2/Mapk3/Pik3r2/Plcg2/Prkcg/Rassf1/Rxra/Stat3/Stat5a/Tgfa/Trp53
ko04919	Thyroid hormone signaling pathway	115	0.36345	1.48835	0.00817734	0.0246878	0.0145102	5726	tags=31%, list=23%, signal=24%	gene-Atp1a3/gene-Atp2a1/gene-Ccnd1/gene-Actg1/gene-Src/gene-Notch3/gene-Actb/gene-Atp1a4/gene-Itgb3/gene-Gata4/gene-Notch1/gene-Dio2/gene-Plcd4/gene-Trp53/gene-Notch4/gene-Myc/gene-Slc9a1/gene-Med24/gene-Kat2a/gene-Atp2a3/gene-Prkaca/gene-Map2k2/gene-Akt1/gene-Prkcg/gene-Wnt4/gene-Akt2/gene-Mapk3/gene-Atp2a2/gene-Plcb3/gene-Plcg2/gene-Atp1b2/gene-Med27/gene-Plcd3/gene-Ncoa3/gene-Pik3r2/gene-Hras	Actb/Actg1/Akt1/Akt2/Atp1a3/Atp1a4/Atp1b2/Atp2a1/Atp2a2/Atp2a3/Ccnd1/Dio2/Gata4/Hras/Itgb3/Kat2a/Map2k2/Mapk3/Med24/Med27/Myc/Ncoa3/Notch1/Notch3/Notch4/Pik3r2/Plcb3/Plcd3/Plcd4/Plcg2/Prkaca/Prkcg/Slc9a1/Src/Trp53/Wnt4
ko05217	Basal cell carcinoma	56	0.431097	1.54803	0.0086894	0.0259862	0.0152733	4201	tags=36%, list=17%, signal=30%	gene-Cdkn1a/gene-Gadd45b/gene-Gadd45a/gene-Wnt5a/gene-Wnt7b/gene-Fzd9/gene-Wnt6/gene-Dvl3/gene-Trp53/gene-Bax/gene-Tcf7/gene-Smo/gene-Dvl2/gene-Wnt11/gene-Wnt9a/gene-Axin1/gene-Wnt2b/gene-Sufu/gene-Wnt4/gene-Fzd5	Axin1/Bax/Cdkn1a/Dvl2/Dvl3/Fzd5/Fzd9/Gadd45a/Gadd45b/Smo/Sufu/Tcf7/Trp53/Wnt11/Wnt2b/Wnt4/Wnt5a/Wnt6/Wnt7b/Wnt9a
ko04625	C-type lectin receptor signaling pathway	108	0.365283	1.48464	0.00917191	0.0271451	0.0159544	6015	tags=38%, list=24%, signal=29%	gene-Clec4e/gene-Clec4d/gene-Egr2/gene-Il17d/gene-Cd209g/gene-Ptgs2/gene-Cd209d/gene-Src/gene-Mapk13/gene-Tnf/gene-Mapk11/gene-Egr3/gene-Bcl3/gene-Ccl22/gene-Nfkb2/gene-Relb/gene-Itpr3/gene-Il12b/gene-Map3k14/gene-Rela/gene-Ksr1/gene-Mapkapk2/gene-Cd209c/gene-Ikbke/gene-Lsp1/gene-Jun/gene-Prkcd/gene-Akt1/gene-Nfatc2/gene-Akt2/gene-Mapk3/gene-Ptpn11/gene-Cblb/gene-Plcg2/gene-Pik3r2/gene-Hras/gene-…	Akt1/Akt2/Bcl10/Bcl3/Card9/Cblb/Ccl22/Cd209c/Cd209d/Cd209g/Clec4d/Clec4e/Egr2/Egr3/Hras/Ikbke/Il12b/Il17d/Itpr3/Jun/Ksr1/Lsp1/Map3k14/Mapk11/Mapk13/Mapk3/Mapkapk2/Nfatc2/Nfatc4/Nfkb2/Pik3r2/Plcg2/Prkcd/Ptgs2/Ptpn11/Rela/Relb/Rras2/Src/Syk/Tnf
ko01521	EGFR tyrosine kinase inhibitor resistance	83	0.390622	1.52001	0.00924817	0.0271451	0.0159544	5954	tags=35%, list=24%, signal=27%	gene-Shc2/gene-Nrg1/gene-Bcl2l1/gene-Pdgfb/gene-Tgfa/gene-Pdgfrb/gene-Src/gene-Pdgfa/gene-Shc4/gene-Erbb2/gene-Bcl2l11/gene-Bax/gene-LOC115488470/gene-Shc1/gene-Gas6/gene-Map2k2/gene-Akt1/gene-Prkcg/gene-Igf1r/gene-Akt2/gene-Mapk3/gene-Plcg2/gene-Fgf2/gene-Pik3r2/gene-Stat3/gene-Hras/gene-Eif4ebp1/gene-Axl/gene-Nf1	Akt1/Akt2/Axl/Bax/Bcl2l1/Bcl2l11/Eif4ebp1/Erbb2/Fgf2/Gas6/Hras/Igf1r/LOC115488470/Map2k2/Mapk3/Nf1/Nrg1/Pdgfa/Pdgfb/Pdgfrb/Pik3r2/Plcg2/Prkcg/Shc1/Shc2/Shc4/Src/Stat3/Tgfa
ko04218	Cellular senescence	175	0.323803	1.4114	0.00976594	0.0284018	0.0166931	3642	tags=21%, list=15%, signal=18%	gene-Gm8909/gene-Serpine1/gene-Cdkn1a/gene-H2-T-ps/gene-Gm10499/gene-E2f2/gene-Ccnd1/gene-Gadd45b/gene-Cdkn2b/gene-Gadd45a/gene-Mapk13/gene-H2-M1/gene-Mapk11/gene-Cdc25a/gene-E2f4/gene-Gata4/gene-Sqstm1/gene-Foxm1/gene-Chek1/gene-Ccnd2/gene-Trp53/gene-Zfp36l3/gene-Itpr3/gene-Smad3/gene-Myc/gene-Mybl2/gene-Tgfb2/gene-Rela/gene-Tgfb1/gene-Rad9a/gene-Mapkapk2/gene-Ccne1/gene-Tgfb3/gene-H2-Q2/gene-Ca…	Akt1/Capn1/Ccnd1/Ccnd2/Ccne1/Cdc25a/Cdkn1a/Cdkn2b/Chek1/E2f2/E2f4/Foxm1/Gadd45a/Gadd45b/Gata4/Gm10499/Gm8909/H2-M1/H2-Q2/H2-T-ps/Itpr3/Map2k2/Mapk11/Mapk13/Mapkapk2/Mybl2/Myc/Rad9a/Rela/Serpine1/Smad3/Sqstm1/Tgfb1/Tgfb2/Tgfb3/Trp53/Zfp36l3
ko03040	Spliceosome	135	0.339949	1.4247	0.0100527	0.0289702	0.0170271	6409	tags=36%, list=26%, signal=27%	gene-Hspa1a/gene-Hspa1b/gene-Sf3b4/gene-Gm8587/gene-Snrpa/gene-Ppih/gene-Snrnp70/gene-U2af2/gene-Dhx8/gene-Srsf9/gene-Snrpb/gene-Sart1/gene-Dhx38/gene-Puf60/gene-Hnrnpm/gene-Sf3a2/gene-Snrnp40/gene-Eftud2/gene-Prpf31/gene-Ppil1/gene-Prpf19/gene-Sf3b3/gene-Eif4a3/gene-Ddx23/gene-Hspa1l/gene-Sf3a1/gene-Lsm2/gene-Cherp/gene-Sf3a3/gene-Prpf40b/gene-Snrpc/gene-Pcbp1/gene-Rbm22/gene-Rp9/gene-Thoc3/gene…	Acin1/Alyref/Cherp/Ddx23/Ddx39b/Dhx38/Dhx8/Eftud2/Eif4a3/Gm8587/Hnrnpm/Hspa1a/Hspa1b/Hspa1l/Lsm2/Lsm4/Pcbp1/Phf5a/Ppie/Ppih/Ppil1/Pqbp1/Prpf19/Prpf31/Prpf4/Prpf40b/Puf60/Rbm22/Rbm8a/Rp9/Sart1/Sf3a1/Sf3a2/Sf3a3/Sf3b3/Sf3b4/Sf3b5/Snrnp40/Snrnp70/Snrpa/Snrpb/Snrpc/Snrpd1/Snrpg/Srsf9/Thoc3/U2af2/Usp39
ko04520	Adherens junction	70	0.407065	1.53588	0.0105809	0.0302175	0.0177603	4374	tags=29%, list=18%, signal=24%	gene-Snai1/gene-Actg1/gene-Src/gene-Actb/gene-Nectin1/gene-Iqgap1/gene-Erbb2/gene-Actn1/gene-Smad3/gene-Tcf7/gene-Fgfr1/gene-Wasf1/gene-Cdh1/gene-Ptpn1/gene-Vcl/gene-Actn4/gene-Baiap2/gene-Igf1r/gene-Rac2/gene-Mapk3	Actb/Actg1/Actn1/Actn4/Baiap2/Cdh1/Erbb2/Fgfr1/Igf1r/Iqgap1/Mapk3/Nectin1/Ptpn1/Rac2/Smad3/Snai1/Src/Tcf7/Vcl/Wasf1
ko04071	Sphingolipid signaling pathway	120	0.356955	1.46684	0.0107553	0.0304415	0.0178919	5842	tags=33%, list=23%, signal=26%	gene-Sphk1/gene-Mapk13/gene-S1pr3/gene-Tnf/gene-Abcc1/gene-Mapk11/gene-Cers3/gene-Ppp2r2c/gene-Trp53/gene-Ppp2r1a/gene-Bax/gene-S1pr2/gene-Degs2/gene-Rela/gene-Nos3/gene-Pld2/gene-Traf2/gene-Ppp2r3d/gene-Ppp2r5b/gene-Map2k2/gene-Akt1/gene-Bdkrb2/gene-Prkcg/gene-Gnai2/gene-Ppp2cb/gene-Rac2/gene-Akt2/gene-Mapk3/gene-S1pr1/gene-Plcb3/gene-Tmigd3/gene-Sptlc2/gene-Smpd1/gene-Sgpl1/gene-Cers6/gene-Pik3…	Abcc1/Akt1/Akt2/Bax/Bdkrb2/Cers3/Cers6/Degs2/Gnai2/Hras/Map2k2/Mapk11/Mapk13/Mapk3/Nos3/Pik3r2/Plcb3/Pld2/Ppp2cb/Ppp2r1a/Ppp2r1b/Ppp2r2b/Ppp2r2c/Ppp2r3d/Ppp2r5b/Prkcg/Rac2/Rela/S1pr1/S1pr2/S1pr3/Sgpl1/Smpd1/Sphk1/Sptlc2/Tmigd3/Tnf/Tnfrsf1a/Traf2/Trp53
ko04061	Viral protein interaction with cytokine and cytokine receptor	87	0.37677	1.47888	0.0113534	0.0318498	0.0187196	3265	tags=30%, list=13%, signal=26%	gene-Cxcl5/gene-Cxcl3/gene-Cxcl2/gene-Cxcl14/gene-Tnfrsf10b/gene-Ccl4/gene-Ccl3/gene-Cx3cl1/gene-Cx3cr1/gene-Ccl11/gene-Il19/gene-Gm10591/gene-Ccr1/gene-Ccl2/gene-Tnf/gene-Pf4/gene-Ccl7/gene-Cxcr2/gene-Ccl22/gene-Il34/gene-Il22ra1/gene-Ccr7/gene-Cxcr1/gene-Il18rap/gene-Ccr2/gene-Cxcr4	Ccl11/Ccl2/Ccl22/Ccl3/Ccl4/Ccl7/Ccr1/Ccr2/Ccr7/Cx3cl1/Cx3cr1/Cxcl14/Cxcl2/Cxcl3/Cxcl5/Cxcr1/Cxcr2/Cxcr4/Gm10591/Il18rap/Il19/Il22ra1/Il34/Pf4/Tnf/Tnfrsf10b
ko00640	Propanoate metabolism	33	-0.506194	-1.62657	0.0119405	0.033203	0.0195149	7126	tags=58%, list=29%, signal=41%	gene-Suclg2/gene-Bckdhb/gene-Acat2/gene-Dbt/gene-Ldhb/gene-Dld/gene-Acacb/gene-Mlycd/gene-Aldh6a1/gene-Sucla2/gene-Pcca/gene-Echs1/gene-Mcee/gene-Abat/gene-Mmut/gene-Hibch/gene-Acss2/gene-Echdc1/gene-Acss3	Abat/Acacb/Acat2/Acss2/Acss3/Aldh6a1/Bckdhb/Dbt/Dld/Echdc1/Echs1/Hibch/Ldhb/Mcee/Mlycd/Mmut/Pcca/Sucla2/Suclg2
ko04020	Calcium signaling pathway	174	0.313267	1.36491	0.0122789	0.0338471	0.0198935	5569	tags=33%, list=22%, signal=26%	gene-Adora2b/gene-Sphk1/gene-Ptafr/gene-Ptger3/gene-Cacna1b/gene-Atp2a1/gene-Adcy1/gene-Grin2d/gene-Nos2/gene-Lhcgr/gene-Pdgfrb/gene-Tnnc2/gene-P2rx5/gene-P2rx1/gene-Atp2b2/gene-Slc8a2/gene-Orai1/gene-Htr2b/gene-Erbb2/gene-Plcd4/gene-Chrm1/gene-Itpr3/gene-Itpkb/gene-Nos3/gene-Mylk2/gene-Tbxa2r/gene-Atp2b3/gene-Itpkc/gene-Cxcr4/gene-Orai2/gene-Atp2a3/gene-Adora2a/gene-Cacna1c/gene-Prkaca/gene-Ptge…	Adcy1/Adora2a/Adora2b/Atp2a1/Atp2a2/Atp2a3/Atp2b2/Atp2b3/Avpr1a/Bdkrb2/Cacna1a/Cacna1b/Cacna1c/Camk2a/Casq1/Casq2/Chrm1/Cxcr4/Drd1/Erbb2/Gna11/Grin2c/Grin2d/Hrh1/Htr2b/Htr7/Itpkb/Itpkc/Itpr3/Lhcgr/Ltb4r2/Mylk2/Nos2/Nos3/Orai1/Orai2/P2rx1/P2rx4/P2rx5/P2rx7/Pdgfrb/Plcb3/Plcd3/Plcd4/Plcg2/Prkaca/Prkcg/Ptafr/Ptger1/Ptger3/Ptk2b/Slc8a2/Sphk1/Tbxa2r/Tnnc2/Tpcn1/Tpcn2
ko04978	Mineral absorption	45	0.443419	1.53188	0.012688	0.0346732	0.020379	2795	tags=24%, list=11%, signal=22%	gene-Slc6a19/gene-Steap1/gene-Atp1a3/gene-Atp1a4/gene-Mt1/gene-Slc8a2/gene-Vdr/gene-S100g/gene-Hmox1/gene-Slc11a2/gene-Mt2	Atp1a3/Atp1a4/Hmox1/Mt1/Mt2/S100g/Slc11a2/Slc6a19/Slc8a2/Steap1/Vdr
ko00350	Tyrosine metabolism	36	-0.474843	-1.56163	0.0128994	0.0349497	0.0205416	6539	tags=47%, list=26%, signal=35%	gene-Aox2/gene-Il4i1b/gene-Adh7/gene-Adh5/gene-Aox3/gene-Aox1/gene-Hgd/gene-Hpd/gene-Ddc/gene-Tat/gene-Maob/gene-Gstz1/gene-Aldh3a1/gene-Aox4/gene-LOC118567643/gene-Got1/gene-Dct	Adh5/Adh7/Aldh3a1/Aox1/Aox2/Aox3/Aox4/Dct/Ddc/Got1/Gstz1/Hgd/Hpd/Il4i1b/LOC118567643/Maob/Tat
ko04611	Platelet activation	122	0.344471	1.42292	0.0139183	0.0373907	0.0219763	6833	tags=37%, list=27%, signal=27%	gene-F2rl3/gene-Gp1bb/gene-Adcy1/gene-Actg1/gene-Src/gene-Actb/gene-Mapk13/gene-Pla2g4e/gene-Gp9/gene-Mapk11/gene-P2rx1/gene-Col1a1/gene-Itgb3/gene-Ptgir/gene-Orai1/gene-Itpr3/gene-Vasp/gene-Nos3/gene-Pik3r5/gene-Mylk2/gene-Tbxa2r/gene-Gp5/gene-Prkaca/gene-Akt1/gene-Tln1/gene-Gnai2/gene-Arhgef1/gene-Akt2/gene-Apbb1ip/gene-Mapk3/gene-Itga2b/gene-Plcb3/gene-Plcg2/gene-Prkg2/gene-Pik3r2/gene-Adcy5/g…	Actb/Actg1/Adcy1/Adcy5/Adcy6/Akt1/Akt2/Apbb1ip/Arhgap35/Arhgef1/Col1a1/F2rl3/Gm36722/Gnai2/Gnas/Gp1bb/Gp5/Gp6/Gp9/Itga2b/Itgb3/Itpr3/Mapk11/Mapk13/Mapk3/Mylk/Mylk2/Nos3/Orai1/P2rx1/Pik3r2/Pik3r5/Pla2g4e/Plcb2/Plcb3/Plcg2/Prkaca/Prkg2/Ptgir/Src/Stim1/Syk/Tbxa2r/Tln1/Vasp
ko05213	Endometrial cancer	57	0.424954	1.53062	0.01435	0.0382266	0.0224675	4374	tags=28%, list=18%, signal=23%	gene-Cdkn1a/gene-Ccnd1/gene-Gadd45b/gene-Gadd45a/gene-Erbb2/gene-Trp53/gene-Bax/gene-Myc/gene-Tcf7/gene-Cdh1/gene-Map2k2/gene-Akt1/gene-Axin1/gene-Elk1/gene-Akt2/gene-Mapk3	Akt1/Akt2/Axin1/Bax/Ccnd1/Cdh1/Cdkn1a/Elk1/Erbb2/Gadd45a/Gadd45b/Map2k2/Mapk3/Myc/Tcf7/Trp53
ko04392	Hippo signaling pathway - multiple species	27	0.52427	1.62617	0.0153348	0.0403949	0.023742	5516	tags=44%, list=22%, signal=35%	gene-Tead4/gene-Ajuba/gene-Dchs1/gene-Tead2/gene-Frmd6/gene-Csnk1e/gene-Wtip/gene-Wwc1/gene-Tead3/gene-Yap1/gene-Tead1/gene-Limd1	Ajuba/Csnk1e/Dchs1/Frmd6/Limd1/Tead1/Tead2/Tead3/Tead4/Wtip/Wwc1/Yap1
ko04912	GnRH signaling pathway	84	0.380066	1.4771	0.0154189	0.0403949	0.023742	7149	tags=40%, list=29%, signal=29%	gene-Egr1/gene-Adcy1/gene-Mmp14/gene-Src/gene-Mapk13/gene-Pla2g4e/gene-Hbegf/gene-Mapk11/gene-Mapk7/gene-Itpr3/gene-Map2k7/gene-Pld2/gene-Jun/gene-Prkcd/gene-Cacna1c/gene-Prkaca/gene-Map2k2/gene-Camk2a/gene-Gna11/gene-Elk1/gene-Mapk3/gene-Plcb3/gene-Atf4/gene-Ptk2b/gene-Adcy5/gene-Hras/gene-Adcy6/gene-Map3k3/gene-Gnas/gene-Map2k3/gene-Plcb2/gene-Calm3/gene-Camk2b/gene-Nras	Adcy1/Adcy5/Adcy6/Atf4/Cacna1c/Calm3/Camk2a/Camk2b/Egr1/Elk1/Gna11/Gnas/Hbegf/Hras/Itpr3/Jun/Map2k2/Map2k3/Map2k7/Map3k3/Mapk11/Mapk13/Mapk3/Mapk7/Mmp14/Nras/Pla2g4e/Plcb2/Plcb3/Pld2/Prkaca/Prkcd/Ptk2b/Src
ko04917	Prolactin signaling pathway	69	0.404994	1.52938	0.0165743	0.0430659	0.0253119	4622	tags=32%, list=19%, signal=26%	gene-Prl7b1/gene-Shc2/gene-Lhcgr/gene-Ccnd1/gene-Fos/gene-Src/gene-Mapk13/gene-Mapk11/gene-Prl2a1/gene-Shc4/gene-Ccnd2/gene-Socs3/gene-Rela/gene-Shc1/gene-Socs2/gene-Map2k2/gene-Akt1/gene-Akt2/gene-Tnfrsf11a/gene-Mapk3/gene-Socs5/gene-Stat5a	Akt1/Akt2/Ccnd1/Ccnd2/Fos/Lhcgr/Map2k2/Mapk11/Mapk13/Mapk3/Prl2a1/Prl7b1/Rela/Shc1/Shc2/Shc4/Socs2/Socs3/Socs5/Src/Stat5a/Tnfrsf11a
ko00534	Glycosaminoglycan biosynthesis - heparan sulfate / heparin	20	0.581206	1.66757	0.0169021	0.0435608	0.0256027	6912	tags=65%, list=28%, signal=47%	gene-Hs3st1/gene-Hs6st2/gene-Xylt1/gene-B3galt6/gene-B4galt7/gene-Extl3/gene-Ndst1/gene-Hs3st3b1/gene-Xylt2/gene-B3gat3/gene-Hs6st1/gene-Hs3st3a1/gene-Hs2st1	B3galt6/B3gat3/B4galt7/Extl3/Hs2st1/Hs3st1/Hs3st3a1/Hs3st3b1/Hs6st1/Hs6st2/Ndst1/Xylt1/Xylt2
ko04380	Osteoclast differentiation	125	0.334446	1.38799	0.0180084	0.0460376	0.0270585	4374	tags=28%, list=18%, signal=23%	gene-Fosl1/gene-Fosb/gene-Oscar/gene-Lilra6/gene-Trem2/gene-Fos/gene-Mapk13/gene-Tnf/gene-Mapk11/gene-Itgb3/gene-Sqstm1/gene-Gm14548/gene-Nfkb2/gene-Relb/gene-Gm9733/gene-Jund/gene-Sirpa/gene-Socs3/gene-Map2k7/gene-Tgfb2/gene-Map3k14/gene-Rela/gene-Tgfb1/gene-Traf2/gene-Blnk/gene-Tab1/gene-Jun/gene-Fosl2/gene-Csf1/gene-Akt1/gene-Nfatc2/gene-Fhl2/gene-Akt2/gene-Tnfrsf11a/gene-Mapk3	Akt1/Akt2/Blnk/Csf1/Fhl2/Fos/Fosb/Fosl1/Fosl2/Gm14548/Gm9733/Itgb3/Jun/Jund/Lilra6/Map2k7/Map3k14/Mapk11/Mapk13/Mapk3/Nfatc2/Nfkb2/Oscar/Rela/Relb/Sirpa/Socs3/Sqstm1/Tab1/Tgfb1/Tgfb2/Tnf/Tnfrsf11a/Traf2/Trem2
ko04340	Hedgehog signaling pathway	44	0.444314	1.51711	0.0188177	0.0477216	0.0280482	6546	tags=48%, list=26%, signal=35%	gene-Ccnd1/gene-Ihh/gene-Ccnd2/gene-Dhh/gene-Csnk1e/gene-Smo/gene-Prkaca/gene-Sufu/gene-Kif3a/gene-Smurf1/gene-Arrb1/gene-Csnk1d/gene-Grk2/gene-Gli3/gene-Grk3/gene-Csnk1g2/gene-Evc2/gene-Arrb2/gene-Fbxw11/gene-Btrc/gene-Boc	Arrb1/Arrb2/Boc/Btrc/Ccnd1/Ccnd2/Csnk1d/Csnk1e/Csnk1g2/Dhh/Evc2/Fbxw11/Gli3/Grk2/Grk3/Ihh/Kif3a/Prkaca/Smo/Smurf1/Sufu
ko04925	Aldosterone synthesis and secretion	95	0.363077	1.43975	0.0205132	0.0516087	0.0303329	6995	tags=41%, list=28%, signal=30%	gene-Cyp21a1/gene-Atp1a3/gene-Nppa/gene-Creb3l1/gene-Adcy1/gene-Kcnk3/gene-Atp1a4/gene-Atp2b2/gene-Creb3l2/gene-Nr4a1/gene-Orai1/gene-Itpr3/gene-Atp2b3/gene-Cacna1c/gene-Prkaca/gene-Camk2a/gene-Atf6b/gene-Nr4a2/gene-Prkcg/gene-Scarb1/gene-Gna11/gene-Dagla/gene-Kcnj5/gene-Plcb3/gene-Prkd2/gene-Atf4/gene-Atp1b2/gene-Adcy5/gene-Star/gene-Adcy6/gene-Cyp11a1/gene-Cacna1i/gene-Gnas/gene-Cacna1h/gene-Pd…	Adcy1/Adcy5/Adcy6/Atf4/Atf6b/Atp1a3/Atp1a4/Atp1b2/Atp2b2/Atp2b3/Atp2b4/Cacna1c/Cacna1h/Cacna1i/Calm3/Camk2a/Camk2b/Creb3l1/Creb3l2/Cyp11a1/Cyp21a1/Dagla/Gna11/Gnas/Itpr3/Kcnj5/Kcnk3/Nppa/Nr4a1/Nr4a2/Orai1/Pde2a/Plcb2/Plcb3/Prkaca/Prkcg/Prkd2/Scarb1/Star
ko04916	Melanogenesis	90	0.356119	1.40654	0.0209573	0.0523108	0.0307455	7149	tags=43%, list=29%, signal=31%	gene-Creb3l1/gene-Adcy1/gene-a/gene-Wnt5a/gene-Wnt7b/gene-Gnao1/gene-Fzd9/gene-Creb3l2/gene-Wnt6/gene-Dvl3/gene-Tcf7/gene-Dvl2/gene-Wnt11/gene-Wnt9a/gene-Prkaca/gene-Map2k2/gene-Camk2a/gene-Prkcg/gene-Gnai2/gene-Wnt2b/gene-Wnt4/gene-Fzd5/gene-Mapk3/gene-Plcb3/gene-Edn1/gene-Adcy5/gene-Hras/gene-Kit/gene-Adcy6/gene-Fzd7/gene-Tcf7l1/gene-Gnas/gene-Plcb2/gene-Fzd8/gene-Dvl1/gene-Calm3/gene-Crebbp/ge…	a/Adcy1/Adcy5/Adcy6/Calm3/Camk2a/Camk2b/Creb3l1/Creb3l2/Crebbp/Dvl1/Dvl2/Dvl3/Edn1/Fzd5/Fzd7/Fzd8/Fzd9/Gnai2/Gnao1/Gnas/Hras/Kit/Map2k2/Mapk3/Nras/Plcb2/Plcb3/Prkaca/Prkcg/Tcf7/Tcf7l1/Wnt11/Wnt2b/Wnt4/Wnt5a/Wnt6/Wnt7b/Wnt9a
ko00970	Aminoacyl-tRNA biosynthesis	44	0.434035	1.48201	0.0237941	0.0589276	0.0346345	6274	tags=50%, list=25%, signal=37%	gene-Cars/gene-Sars2/gene-Pars2/gene-Tars2/gene-Yars/gene-Gars/gene-Vars/gene-Ears2/gene-Farsa/gene-Sars/gene-Iars/gene-Rars/gene-Hars/gene-Nars/gene-Mars2/gene-Aars/gene-Lars2/gene-Mars1/gene-Cars2/gene-Qrsl1/gene-Wars/gene-Vars2	Aars/Cars/Cars2/Ears2/Farsa/Gars/Hars/Iars/Lars2/Mars1/Mars2/Nars/Pars2/Qrsl1/Rars/Sars/Sars2/Tars2/Vars/Vars2/Wars/Yars
ko00533	Glycosaminoglycan biosynthesis - keratan sulfate	13	0.641176	1.63144	0.0243196	0.0597622	0.035125	5489	tags=62%, list=22%, signal=48%	gene-Chst2/gene-B4galt2/gene-St3gal2/gene-B4galt1/gene-B4galt3/gene-Chst1/gene-St3gal3/gene-B3gnt7	B3gnt7/B4galt1/B4galt2/B4galt3/Chst1/Chst2/St3gal2/St3gal3
ko04921	Oxytocin signaling pathway	142	0.310169	1.31707	0.0249844	0.0609236	0.0358076	5726	tags=30%, list=23%, signal=23%	gene-Cdkn1a/gene-Nppa/gene-Adcy1/gene-Ccnd1/gene-Ptgs2/gene-Actg1/gene-Fos/gene-Src/gene-Actb/gene-Pla2g4e/gene-Mapk7/gene-Cacng8/gene-Gnao1/gene-Cacng1/gene-Itpr3/gene-Prkab2/gene-Myl9/gene-Nos3/gene-Pik3r5/gene-Mylk2/gene-Jun/gene-Cacna1c/gene-Prkaca/gene-Map2k2/gene-Camk2a/gene-Prkcg/gene-Gnai2/gene-Nfatc2/gene-Camkk2/gene-Elk1/gene-Cacna2d4/gene-Mapk3/gene-Prkab1/gene-Kcnj5/gene-Ppp1r12c/gene…	Actb/Actg1/Adcy1/Adcy5/Cacna1c/Cacna2d4/Cacnb2/Cacnb3/Cacng1/Cacng7/Cacng8/Camk2a/Camkk2/Ccnd1/Cdkn1a/Elk1/Fos/Gnai2/Gnao1/Hras/Itpr3/Jun/Kcnj2/Kcnj5/Map2k2/Mapk3/Mapk7/Myl6b/Myl9/Mylk2/Nfatc2/Nos3/Nppa/Pik3r5/Pla2g4e/Plcb3/Ppp1r12c/Prkab1/Prkab2/Prkaca/Prkcg/Ptgs2/Src
ko00360	Phenylalanine metabolism	22	-0.536297	-1.55595	0.0253367	0.0613109	0.0360353	3836	tags=45%, list=15%, signal=38%	gene-Hpd/gene-Ddc/gene-Tat/gene-Maob/gene-Gm4952/gene-Glyat/gene-Aldh3a1/gene-Pah/gene-Got1/gene-Keg1	Aldh3a1/Ddc/Glyat/Gm4952/Got1/Hpd/Keg1/Maob/Pah/Tat
ko04923	Regulation of lipolysis in adipocytes	53	0.402013	1.43722	0.0257041	0.0617289	0.036281	843	tags=11%, list=3%, signal=11%	gene-Npy/gene-Nppa/gene-Ptger3/gene-Adcy1/gene-Ptgs2/gene-Plin1	Adcy1/Nppa/Npy/Plin1/Ptger3/Ptgs2
ko04974	Protein digestion and absorption	83	0.360778	1.40388	0.0273524	0.0651934	0.0383172	2004	tags=19%, list=8%, signal=18%	gene-Slc6a19/gene-Atp1a3/gene-Mep1a/gene-Col4a2/gene-Mep1b/gene-Col11a2/gene-Kcnn4/gene-2210010C04Rik/gene-Slc3a2/gene-Col4a1/gene-Slc7a8/gene-Atp1a4/gene-Col1a1/gene-Slc8a2/gene-Col5a1/gene-Col12a1	2210010C04Rik/Atp1a3/Atp1a4/Col11a2/Col12a1/Col1a1/Col4a1/Col4a2/Col5a1/Kcnn4/Mep1a/Mep1b/Slc3a2/Slc6a19/Slc7a8/Slc8a2
ko05160	Hepatitis C	145	0.320557	1.36703	0.0288636	0.0682818	0.0401324	5947	tags=36%, list=24%, signal=27%	gene-Cdkn1a/gene-Cldn4/gene-E2f2/gene-Ccnd1/gene-Cldn5/gene-Tnf/gene-Cldn22/gene-Cldn14/gene-Cldn1/gene-Traf3/gene-Ppp2r2c/gene-Ywhag/gene-Trp53/gene-Cldn3/gene-Socs3/gene-Ppp2r1a/gene-Bax/gene-Myc/gene-Rela/gene-Cldn23/gene-Traf2/gene-Ikbke/gene-Cldn7/gene-Cldn18/gene-Ticam1/gene-Cldn13/gene-Map2k2/gene-Akt1/gene-Scarb1/gene-Ppp2cb/gene-Ywhaz/gene-Akt2/gene-Mapk3/gene-Cdk2/gene-Eif2ak3/gene-E2f1…	Akt1/Akt2/Apaf1/Bax/Ccnd1/Cdk2/Cdk4/Cdkn1a/Cldn1/Cldn11/Cldn13/Cldn14/Cldn15/Cldn18/Cldn2/Cldn22/Cldn23/Cldn3/Cldn4/Cldn5/Cldn7/E030030I06Rik/E2f1/E2f2/Eif2ak3/Fadd/Hras/Ikbke/Map2k2/Mapk3/Myc/Pik3r2/Ppp2cb/Ppp2r1a/Ppp2r1b/Ppp2r2b/Ppp2r2c/Psme3/Rela/Rxra/Scarb1/Socs3/Stat3/Ticam1/Tnf/Tnfrsf1a/Traf2/Traf3/Trp53/Ywhag/Ywhah/Ywhaz
ko04514	Cell adhesion molecules (CAMs)	151	0.311127	1.32602	0.0295807	0.0694599	0.0408248	5817	tags=36%, list=23%, signal=28%	gene-Gm8909/gene-Cldn4/gene-Sele/gene-H2-T-ps/gene-Vcan/gene-Gm10499/gene-Cntnap1/gene-Pvr/gene-Cdh3/gene-Cldn5/gene-Tigit/gene-Pdcd1/gene-H2-M1/gene-Cldn22/gene-Spn/gene-Cldn14/gene-Itga6/gene-Cldn1/gene-Nectin1/gene-Itgam/gene-Nrcam/gene-Cdh4/gene-Cldn3/gene-Nlgn2/gene-Cdh5/gene-L1cam/gene-Cldn23/gene-Igsf11/gene-Mpzl1/gene-Cldn7/gene-Cdh1/gene-H2-Q2/gene-Cldn18/gene-Cldn13/gene-Cd6/gene-Esam/g…	2410137M14Rik/Cd276/Cd6/Cd8b1/Cdh1/Cdh3/Cdh4/Cdh5/Cldn1/Cldn11/Cldn13/Cldn14/Cldn15/Cldn18/Cldn2/Cldn22/Cldn23/Cldn3/Cldn4/Cldn5/Cldn7/Cntnap1/Ctla4/Esam/Glg1/Gm10499/Gm8909/H2-Eb2/H2-M1/H2-Q2/H2-T-ps/Icosl/Igsf11/Itga6/Itgam/L1cam/Mpz/Mpzl1/Nectin1/Neo1/Nlgn2/Nlgn4l/Nrcam/Ntng2/Pdcd1/Pdcd1lg2/Ptprf/Pvr/Sdc4/Sele/Selp/Selplg/Spn/Tigit/Vcan
ko05169	Epstein-Barr virus infection	211	0.287302	1.28018	0.0299515	0.0698135	0.0410327	6644	tags=36%, list=27%, signal=27%	gene-Gm8909/gene-Cdkn1a/gene-H2-T-ps/gene-Entpd3/gene-Gm10499/gene-E2f2/gene-Ccnd1/gene-Hes1/gene-Gadd45b/gene-Gadd45a/gene-Mapk13/gene-Tnf/gene-H2-M1/gene-Mapk11/gene-Traf3/gene-Nfkb2/gene-Ncor2/gene-Relb/gene-Fcer2a/gene-Ccnd2/gene-Bcl2l11/gene-Trp53/gene-Bax/gene-Myc/gene-Calr/gene-Map2k7/gene-Map3k14/gene-Rela/gene-Traf2/gene-Ikbke/gene-Blnk/gene-Sap30l/gene-Ccne1/gene-Tab1/gene-Jun/gene-Adrm…	2410137M14Rik/Adrm1/Akt1/Akt2/Apaf1/Bak1/Bax/Bcl2l11/Blnk/Calr/Ccna1/Ccnd1/Ccnd2/Ccne1/Cd44/Cdk2/Cdk4/Cdk6/Cdkn1a/E030030I06Rik/E2f1/E2f2/E2f3/Entpd3/Fadd/Fcer2a/Gadd45a/Gadd45b/Gm10499/Gm8909/H2-Eb2/H2-M1/H2-Q1/H2-Q2/H2-T-ps/Hes1/Ikbke/Irak1/Jak3/Jun/Map2k3/Map2k7/Map3k14/Mapk11/Mapk13/Myc/Myd88/Ncor2/Nfkb1/Nfkb2/Nfkbib/Nfkbie/Pdia3/Pik3r2/Plcg2/Psmc4/Psmd11/Psmd13/Psmd2/Psmd3/Psmd4/Psmd8/Rela/R…
ko00515	Mannose type O-glycan biosynthesis	21	0.557882	1.61467	0.0307107	0.0710604	0.0417656	4848	tags=48%, list=19%, signal=38%	gene-Pomgnt2/gene-B4galt2/gene-Pomgnt1/gene-B4galt1/gene-B4galt3/gene-Fut4/gene-Pomt2/gene-Fkrp/gene-Pomk/gene-St3gal3	B4galt1/B4galt2/B4galt3/Fkrp/Fut4/Pomgnt1/Pomgnt2/Pomk/Pomt2/St3gal3
ko05167	Kaposi sarcoma-associated herpesvirus infection	191	0.29124	1.2903	0.03099	0.0711873	0.0418401	3642	tags=19%, list=15%, signal=17%	gene-Gm8909/gene-Cdkn1a/gene-Cxcl3/gene-H2-T-ps/gene-Cxcl2/gene-Gm10499/gene-Pdgfb/gene-E2f2/gene-Ccnd1/gene-Ptgs2/gene-Gng8/gene-Fos/gene-Src/gene-Ccr1/gene-Angpt2/gene-Mapk13/gene-H2-M1/gene-Mapk11/gene-Traf3/gene-Trp53/gene-Itpr3/gene-Bax/gene-Myc/gene-Map2k7/gene-Rela/gene-Pik3r5/gene-Traf2/gene-Mapkapk2/gene-Ikbke/gene-Gnb2/gene-Jun/gene-Gng4/gene-H2-Q2/gene-Csf2/gene-Ticam1/gene-Map2k2/gene…	Akt1/Angpt2/Bax/Ccnd1/Ccr1/Cdkn1a/Csf2/Cxcl2/Cxcl3/E2f2/Fos/Gm10499/Gm8909/Gnb2/Gng4/Gng8/H2-M1/H2-Q2/H2-T-ps/Ikbke/Itpr3/Jun/Map2k2/Map2k7/Mapk11/Mapk13/Mapkapk2/Myc/Pdgfb/Pik3r5/Ptgs2/Rela/Src/Ticam1/Traf2/Traf3/Trp53
ko00020	Citrate cycle (TCA cycle)	30	-0.462632	-1.45634	0.0393045	0.0896368	0.0526838	8975	tags=67%, list=36%, signal=43%	gene-Idh2/gene-Aco2/gene-Suclg1/gene-Aco1/gene-Idh3g/gene-Suclg2/gene-Idh3a/gene-Dlat/gene-Sdha/gene-Dld/gene-Pck1/gene-Idh3b/gene-Pdhb/gene-Idh1/gene-Mdh1/gene-Sucla2/gene-Pdha1/gene-Acly/gene-Sdhb/gene-Fh1	Acly/Aco1/Aco2/Dlat/Dld/Fh1/Idh1/Idh2/Idh3a/Idh3b/Idh3g/Mdh1/Pck1/Pdha1/Pdhb/Sdha/Sdhb/Sucla2/Suclg1/Suclg2
ko00220	Arginine biosynthesis	19	-0.526855	-1.46574	0.0452899	0.102549	0.060273	3475	tags=42%, list=14%, signal=36%	gene-Arg1/gene-Asl/gene-Gls2/gene-Otc/gene-Ass1/gene-Cps1/gene-Got1/gene-Glul	Arg1/Asl/Ass1/Cps1/Gls2/Glul/Got1/Otc

## Sheet: overlapped
ID	Description(red: up-regulated in APAP, green: down-regulated in APAP)	Up-regulated in APAP(from APAP_vs_APAP_BSL), 1 means 'yes', 0 means 'no'	Up-regulated in APAP(from CON_vs_APAP), 1 means 'yes', 0 means 'no'	Consistency, 1 means 'yes', 0 means 'no'
ko04141	Protein processing in endoplasmic reticulum	1	1	1
ko04390	Hippo signaling pathway	1	1	1
ko05224	Breast cancer	1	1	1
ko04530	Tight junction	1	1	1
ko00140	Steroid hormone biosynthesis	0	0	1
ko04350	TGF-beta signaling pathway	1	1	1
ko00980	Metabolism of xenobiotics by cytochrome P450	0	0	1
ko05205	Proteoglycans in cancer	1	1	1
ko00983	Drug metabolism - other enzymes	0	0	1
ko05204	Chemical carcinogenesis	0	0	1
ko05226	Gastric cancer	1	1	1
ko04392	Hippo signaling pathway - multiple species	1	1	1
ko00510	N-Glycan biosynthesis	1	1	1
ko04915	Estrogen signaling pathway	1	1	1
ko04520	Adherens junction	1	1	1
ko05220	Chronic myeloid leukemia	1	1	1
ko04550	Signaling pathways regulating pluripotency of stem cells	1	1	1
ko05206	MicroRNAs in cancer	1	1	1
ko04310	Wnt signaling pathway	1	1	1
ko04630	Jak-STAT signaling pathway	1	1	1
ko05211	Renal cell carcinoma	1	1	1
ko04514	Cell adhesion molecules (CAMs)	0	1	0
ko04974	Protein digestion and absorption	0	1	0
ko00982	Drug metabolism - cytochrome P450	0	0	1
ko05210	Colorectal cancer	1	1	1
ko04012	ErbB signaling pathway	1	1	1
ko00053	Ascorbate and aldarate metabolism	0	0	1
ko05217	Basal cell carcinoma	1	1	1
ko00040	Pentose and glucuronate interconversions	0	0	1
ko05215	Prostate cancer	1	1	1
ko05212	Pancreatic cancer	1	1	1
ko04657	IL-17 signaling pathway	1	1	1
ko04933	AGE-RAGE signaling pathway in diabetic complications	1	1	1
ko05031	Amphetamine addiction	1	1	1
ko04330	Notch signaling pathway	1	1	1
ko04917	Prolactin signaling pathway	1	1	1
