# Supplementary material for: Gram-positive probiotics improves acetaminophen-induced hepatotoxicity by inhibiting leucine and Hippo-YAP pathway
Source: Cell Biosci. 2025 Mar 7;15:32. doi: 10.1186/s13578-025-01370-5 (PMC11887100; doi:10.1186/s13578-025-01370-5)
Supplement: Supplementary file 4 — Supplementary material 4. [file 13578_2025_1370_MOESM4_ESM.xlsx]

## Sheet: Supplementary Table 3
ID(red represented peptides)	Metabolite name	Metab ID(organge represented peptides containing BCAAs)	Mode	Library ID	Adducts	Formula	Retention time	M/Z	RSD	Fragmentation Score	Theoretical Fragmentation Score	Mass Error	KEGG Pathway ID	KEGG Pathway Description	KEGG Compound ID	KEGG Compound First Category	KEGG Compound Second Category	KEGG Pathway First Category	KEGG Pathway Second Category	HMDB Superclass	HMDB Class	HMDB Subclass	CAS ID	AP1	AP34	AP51	AP53	AP55	AP56	AP61	AP68	AP_BSL22	AP_BSL23	AP_BSL31	AP_BSL33	AP_BSL41	AP_BSL42	AP_BSL51	AP_BSL55	Con1	Con2	Con3	Con4	Con5	BSL1	BSL2	BSL3	BSL4	BSL5
pos_980	Gamma-Aminobutyric acid-betaxanthin	metab_4475	pos	HMDB0304751	M+H-H2O, M+CH3OH+H	C13H16N2O6	1.6864	329.136	0.0497473	-	60.4	5.96416	-	-	-	-	-	-	-	Organic acids and derivatives	Carboxylic acids and derivatives	Amino acids, peptides, and analogues	-	3.927	3.91	4.061	3.096	3.2	3.505	4.195	3.259	4.176	4.127	3.574	3.742	4.395	4.622	4.272	4.003	4.524	4.134	3.071	4.141	3.07	4.979	4.772	4.462	5.045	5.04
pos_978	Gly Val Ala	metab_4472	pos	-	M+H-H2O, M+H	C10H19N3O4	1.6864	246.145	0.0204747	42.8	-	1.85897	-	-	-	-	-	-	-	-	-	-	-	5.039	5.262	5.215	4.966	4.772	5.138	5.011	4.894	4.795	4.748	4.601	4.453	4.758	4.82	4.885	4.993	4.996	5.321	5.063	5.132	5.02	4.722	5.09	4.801	4.994	4.689
pos_562	Euscaphic acid	metab_4022	pos	HMDB0036651;HMDB0253726	M+H-2H2O, M+Na	C30H48O5	6.2675	453.337	0.00523107	-	57.8	0.995014	-	-	C17890	-	-	-	-	Lipids and lipid-like molecules	Prenol lipids	Triterpenoids	53155-25-2	5.502	5.614	5.639	5.454	5.594	5.387	4.085	4.632	6.273	6.067	5.635	5.997	6.148	5.862	5.477	5.071	5.137	5.424	5.599	5.108	5.912	6.357	5.662	6.293	6.233	6.01
pos_4326	Lys Val	metab_3345	pos	-	M+H	C11H23N3O3	0.8399	246.182	0.01769	54.5	-	1.99685	-	-	-	-	-	-	-	-	-	-	-	4.876	4.742	5.133	4.835	4.132	4.936	4.749	4.98	4.287	3.944	4.192	3.855	4.444	4.221	4.549	4.805	4.596	5.297	4.891	5.192	4.907	4.595	4.635	4.489	4.879	4.413
pos_4319	GUVACINE	metab_3338	pos	-	M+H	C6H9NO2	0.8479	128.071	0.00434475	43.2	-	3.76334	-	-	C10149	-	-	-	-	-	-	-	498-96-4	4.768	4.536	4.594	4.762	4.618	4.578	4.608	4.315	4.879	4.859	4.776	4.699	4.661	4.751	5	4.684	4.755	4.718	4.631	4.863	4.554	5.255	5.203	5.015	5.61	5.323
pos_4313	Val Arg	metab_3332	pos	-	M+H	C11H23N5O3	0.8479	274.188	0.0166444	46.3	-	1.58954	-	-	-	-	-	-	-	-	-	-	-	5.026	4.934	5.101	4.814	3.809	4.71	4.557	5.049	3.818	4.027	4.352	3.561	4.506	4.123	4.361	4.655	4.533	5.191	4.837	5.33	4.944	4.478	4.786	4.081	4.762	4.439
pos_4255	2-[(2S)-2,6-Diaminohexanoyl]oxyacetic acid	metab_3271	pos	HMDB0257672	M+H-H2O	C8H16N2O4	1.0718	187.108	0.00280596	-	44.9	2.32395	-	-	-	-	-	-	-	Organic acids and derivatives	Carboxylic acids and derivatives	Amino acids, peptides, and analogues	-	5.688	5.668	5.697	5.686	5.517	5.711	5.113	4.956	4.736	5.122	4.383	5.165	5.385	5.556	4.642	4.618	5.346	5.197	5.314	5.518	5.743	5.008	5.216	4.728	5.108	5.22
pos_4218	Tyrosyl-Lysine	metab_3233	pos	HMDB0029110	M+H	C15H23N3O4	1.2077	310.177	0.0177704	-	82	1.20559	-	-	-	-	-	-	-	Organic acids and derivatives	Carboxylic acids and derivatives	Amino acids, peptides, and analogues	-	4.765	4.493	5.021	4.509	3.389	4.581	4.531	4.746	3.761	3.292	3.742	3.425	4.169	3.796	4.321	4.714	4.48	5.358	4.796	5.171	4.656	4.092	4.198	3.203	4.424	3.882
pos_4109	Arg Leu	metab_3118	pos	-	M+H	C12H25N5O3	1.6784	288.203	0.0210445	78.2	-	1.44504	-	-	-	-	-	-	-	-	-	-	-	5.426	5.295	5.544	5.173	4.735	5.213	5.132	5.289	4.701	4.657	4.911	4.438	5.009	4.807	5.013	5.241	5.14	5.649	5.327	5.724	5.318	4.994	5.304	4.109	5.011	4.906
pos_4070	Val Val Asp	metab_3078	pos	-	M+H	C14H25N3O6	1.7103	332.182	0.0319546	68.1	-	1.20338	-	-	-	-	-	-	-	-	-	-	-	4.858	4.915	5.262	4.916	4.682	5.23	3.754	4.711	3.665	4.286	4.902	3.675	4.708	4.522	3.767	3.775	4.947	5.099	4.791	5.264	5.36	4.532	4.963	4.583	4.742	4.739
pos_4056	Phenylalanyllysine	metab_3063	pos	HMDB0029000	M+H	C15H23N3O3	1.9026	294.182	0.0199654	-	85.3	1.55184	-	-	-	-	-	-	-	Organic acids and derivatives	Carboxylic acids and derivatives	Amino acids, peptides, and analogues	6456-72-0	4.805	4.545	5.066	4.355	3.445	4.727	4.427	4.584	3.594	3.397	3.77	3.365	4.201	3.522	4.187	4.696	4.434	5.318	4.891	5.235	4.724	3.732	4.092	3.307	4.187	3.507
pos_4000	Ile Val Ser	metab_3005	pos	-	M+H	C14H27N3O5	2.5738	318.203	0.0130555	44.5	-	1.3861	-	-	-	-	-	-	-	-	-	-	-	4.866	4.913	5.197	4.737	4.221	4.822	3.261	4.438	3.663	4.241	4.026	3.181	4.179	4.346	3.728	4.105	4.743	5.278	4.847	5.107	4.99	4.295	4.763	4.08	4.495	4.527
pos_3947	5-(2'-Carboxyethyl)-4,6-Dihydroxypicolinate	metab_2948	pos	HMDB0006794	M+H	C9H9NO6	2.6864	228.051	0.00590553	-	61.1	2.74564	map00380	Tryptophan metabolism	C05655	-	-	Metabolism	Amino acid metabolism	Organoheterocyclic compounds	Pyridines and derivatives	Hydropyridines	-	4.995	4.738	5.65	5.746	5.774	5.555	5.067	4.821	5.964	5.857	5.826	5.811	5.989	6.141	5.636	5.327	5.897	5.636	5.767	5.601	5.737	5.559	5.222	5.259	5.271	5.548
pos_3921	Ile Val Gly	metab_2920	pos	-	M+H	C13H25N3O4	2.7184	288.193	0.0136746	35.1	-	2.61317	-	-	-	-	-	-	-	-	-	-	-	5.223	5.187	5.496	5.165	4.867	5.187	3.916	4.403	4.522	4.534	4.418	3.945	4.678	4.966	4.174	3.995	5.096	5.596	5.198	5.341	5.527	4.666	4.988	4.294	4.611	4.686
pos_3900	Leu Thr Ala	metab_2897	pos	-	M+H	C13H25N3O5	2.7504	304.187	0.0226774	58.4	-	1.58075	-	-	-	-	-	-	-	-	-	-	-	5.075	5.255	5.363	4.609	4.408	4.948	4.99	5.094	4.294	4.604	3.749	3.15	4.2	3.626	4.658	4.935	4.835	5.548	5.118	5.3	5.056	4.608	5.171	4.297	4.94	4.231
pos_3896	Tyrosyl-Proline	metab_2891	pos	HMDB0029113	M+H	C14H18N2O4	2.7584	279.135	0.00957196	-	39.9	2.51266	-	-	-	-	-	-	-	Organic acids and derivatives	Carboxylic acids and derivatives	Amino acids, peptides, and analogues	-	6.043	6.274	6.154	6.006	5.904	6.174	5.947	5.854	5.36	5.634	5.303	5.473	5.725	5.761	5.701	5.872	5.684	5.812	5.794	5.934	6.033	5.602	5.659	5.356	5.86	5.564
pos_3854	Val Ile Glu	metab_2845	pos	-	M+H	C16H29N3O6	2.8627	360.213	0.00612633	42.3	-	1.28239	-	-	-	-	-	-	-	-	-	-	-	5.321	5.393	5.719	5.285	5.068	5.537	4.436	5.124	4.806	4.854	4.832	4.649	5.058	5.131	4.253	4.462	5.325	5.66	5.404	5.42	5.669	5.038	5.37	4.968	5.069	5.194
pos_3845	Phaseolic acid	metab_2836	pos	LMFA01060200;HMDB0031897	M+ACN+H	C12H22O6	2.8947	304.178	0.0157346	-	50.6	7.93531	-	-	C10483	-	-	-	-	Organic acids and derivatives	Keto acids and derivatives	Medium-chain keto acids and derivatives	53755-04-7;29533-15-1	5.377	4.996	5.171	4.797	4.802	4.844	5.018	5.929	4.446	4.417	3.957	3.381	4.407	3.447	4.805	4.894	5.372	5.233	4.636	5.231	5.289	4.278	4.901	3.324	4.532	3.88
pos_3826	Leu Val Ala	metab_2815	pos	-	M+H	C14H27N3O4	2.9672	302.208	0.00919673	63.8	-	1.62659	-	-	-	-	-	-	-	-	-	-	-	4.943	5	5.248	4.789	4.514	4.903	3.999	4.531	3.991	4.274	4.129	3.919	4.492	4.376	4.441	4.493	4.685	5.3	5.033	5.121	5.055	4.451	4.867	4.081	4.542	4.441
pos_3765	Ile Ile Asp	metab_2757	pos	-	M+H	C16H29N3O6	3.1829	360.213	0.0231563	50.2	-	1.21135	-	-	-	-	-	-	-	-	-	-	-	5.146	5.195	5.702	5.326	4.737	5.491	4.325	4.744	4.488	3.596	4.289	3.564	4.792	4.763	4.143	4.009	5.118	5.688	5.42	5.675	5.506	4.689	5.264	3.869	4.739	4.613
pos_3718	Ile Ile Glu	metab_2711	pos	-	M+H	C17H31N3O6	3.3747	374.229	0.0444055	70.8	-	1.07516	-	-	-	-	-	-	-	-	-	-	-	4.761	4.917	5.341	4.715	4.255	5.07	4.408	4.637	3.479	3.692	4.001	3.278	4.426	3.98	3.371	3.379	4.521	5.317	5.03	5.161	5.088	4.2	4.88	3.761	4.351	4.398
pos_3706	Plumieride	metab_2700	pos	HMDB0256647	M+H-2H2O	C21H26O12	3.4068	435.129	0.0221893	-	67.5	1.22194	-	-	C09797	-	-	-	-	Lipids and lipid-like molecules	Prenol lipids	Terpene glycosides	511-89-7	3.498	3.518	3.543	3.433	3.419	3.46	4.685	3.487	5.416	5.184	3.341	5.248	5.362	5.672	4.898	4.647	3.452	3.527	3.408	3.493	5.192	5.821	5.286	5.445	5.376	5.637
pos_3628	5-Hydroxypentanoylcarnitine	metab_2624	pos	HMDB0241655	M+H	C12H23NO5	3.7428	262.165	0.017932	-	43.8	1.93965	-	-	-	-	-	-	-	Lipids and lipid-like molecules	Fatty Acyls	Fatty acid esters	-	3.584	4.371	4.17	4.561	3.505	4.092	4.481	3.621	4.39	4.085	4.87	4.818	4.455	4.992	5.391	4.702	4.53	3.932	3.957	3.759	4.894	5.192	5.104	4.533	5.051	5.296
pos_3483	Lubiprostone	metab_2488	pos	HMDB0015180	2M+3H2O+2H	C20H32F2O5	4.6229	404.233	0.128023	-	30.2	0.342015	-	-	C13707	-	-	-	-	Lipids and lipid-like molecules	Fatty Acyls	Eicosanoids	333963-40-9;136790-76-6	3.297	3.316	3.341	3.231	3.217	3.258	3.303	3.286	3.488	3.255	4.497	4.822	4.175	4.74	4.166	3.324	3.25	3.325	3.206	3.291	3.205	4.612	4.672	5.337	4.207	4.283
pos_3436	Trp Leu	metab_2444	pos	-	M+H	C17H23N3O3	4.9093	318.182	0.125457	96	-	1.26463	-	-	-	-	-	-	-	-	-	-	-	4.454	4.157	4.628	3.88	3.111	3.953	3.842	3.709	3.108	3.149	3.033	3.117	3.184	3.22	4.066	4.376	4.234	4.792	4.311	4.283	3.634	3.148	4.544	3.059	3.507	3.181
pos_3136	Dibekacin	metab_2154	pos	HMDB0251157	M+H-2H2O	C18H37N5O8	6.1639	416.247	0.0206656	-	59.9	-7.84161	-	-	-	-	-	-	-	Organic oxygen compounds	Organooxygen compounds	Carbohydrates and carbohydrate conjugates	-	5.071	4.791	5.03	5.066	4.875	4.945	5.378	4.76	5.103	5.116	5.093	4.982	5.102	5.374	6.029	5.727	5.194	5.026	4.741	4.895	4.934	5.259	5.5	5.206	5.06	5.24
pos_3039	Jacarandic acid	metab_2057	pos	HMDB0036651;HMDB0253726	M+H-H2O	C30H48O5	6.2675	471.347	0.0162056	-	42.4	1.1863	-	-	C17890	-	-	-	-	Lipids and lipid-like molecules	Prenol lipids	Triterpenoids	53155-25-2	5.61	5.933	5.902	5.74	5.869	5.698	4.047	4.443	6.471	6.328	6.035	6.22	6.445	6.143	5.8	5.481	5.512	5.776	5.717	5.435	6.27	6.527	5.95	6.602	6.417	6.14
pos_3035	2,4,5,7alpha-Tetrahydro-1,4,4,7a-tetramethyl-1H-inden-2-ol	metab_2053	pos	HMDB0036684	M+NH4	C13H20O	6.2835	210.186	0.0138895	-	30.6	2.76963	-	-	-	-	-	-	-	Organic oxygen compounds	Organooxygen compounds	Alcohols and polyols	99901-23-2	3.235	3.255	3.28	3.17	3.193	3.197	3.242	3.234	3.153	3.194	5.733	5.722	5.41	5.11	3.254	3.345	5.542	3.628	3.761	3.437	3.144	6.059	5.852	5.738	5.44	5.616
pos_2920	Alisol B	metab_1941	pos	HMDB0248141	M+H-H2O	C30H48O4	6.507	455.352	0.00283221	-	33.7	0.830572	-	-	C17460	-	-	-	-	Lipids and lipid-like molecules	Prenol lipids	Triterpenoids	18649-93-9	6.049	6.062	6.556	6.462	6.435	6.229	5.18	4.568	6.999	6.721	6.274	6.882	6.655	6.437	6.368	6.035	5.949	6.276	6.035	6.183	6.126	6.872	6.335	6.78	6.64	6.124
pos_2867	LysoPC(20:4(8Z,11Z,14Z,17Z)/0:0)	metab_1888	pos	HMDB0010396	M+H	C28H50NO7P	6.5947	544.34	0.0108498	-	82.5	-0.149227	map00564;map05231	Glycerophospholipid metabolism;Choline metabolism in cancer	C04230	Lipids	Phospholipids	Metabolism;Human Diseases	Lipid metabolism;Cancer: overview	Lipids and lipid-like molecules	Glycerophospholipids	Glycerophosphocholines	-	5.866	6.074	5.681	6.39	5.764	5.823	5.668	6.297	5.168	5.838	5.917	6.038	5.528	4.554	4.965	5.825	6.603	5.982	5.574	6.036	5.916	5.592	5.65	5.665	5.561	5.594
pos_2588	N-Linoleoyl Histidine	metab_1614	pos	HMDB0241977	M+2Na-H	C24H39N3O3	7.7472	462.268	0.0789645	-	50.5	-6.21442	-	-	-	-	-	-	-	Not Available	Not Available	Not Available	-	3.396	3.415	3.44	3.33	3.316	3.455	4.686	3.678	4.957	4.44	4.655	4.895	3.855	3.873	4.674	4.747	4.09	4.87	4.519	4.823	4.545	5.019	4.805	5.284	5.074	4.7
pos_224	L-Dopa	metab_1254	pos	PW_C000117;HMDB0000181	M+H-H2O, M+CH3OH+H, M+H	C9H11NO4	1.6864	198.077	0.0544087	-	36.1	2.91631	map01100;map05012;map01110;map05030;map00965;map00950;map00350;map04728;map05034;map04917;map01063;map05031;map01060	Metabolic pathways;Parkinson disease;Biosynthesis of secondary metabolites;Cocaine addiction;Betalain biosynthesis;Isoquinoline alkaloid biosynthesis;Tyrosine metabolism;Dopaminergic synapse;Alcoholism;Prolactin signaling pathway;Biosynthesis of alkaloids derived from shikimate pathway;Amphetamine addiction;Biosynthesis of plant secondary metabolites	C00355	Peptides;Hormones and transmitters	Amino acids;Neurotransmitters	Metabolism;Human Diseases;Metabolism;Human Diseases;Metabolism;Metabolism;Metabolism;Organismal Systems;Human Diseases;Organismal Systems;Metabolism;Human Diseases;Metabolism	Global and overview maps;Neurodegenerative disease;Global and overview maps;Substance dependence;Biosynthesis of other secondary metabolites;Biosynthesis of other secondary metabolites;Amino acid metabolism;Nervous system;Substance dependence;Endocrine system;Chemical structure transformation maps;Substance dependence;Chemical structure transformation maps	Organic acids and derivatives	Carboxylic acids and derivatives	Amino acids, peptides, and analogues	59-92-7	4.551	4.208	4.618	4.572	4.559	4.369	3.099	3.081	4.783	4.637	4.718	4.605	4.818	4.996	4.814	4.401	4.86	4.523	4.646	4.299	4.69	4.467	3.952	3.629	3.818	4.534
pos_2222	(5xi,9xi,13xi,18xi,19beta)-3-Oxolup-20(29)-en-28-oic Acid	metab_1237	pos	-	M+H-H2O	C30H46O3	6.403	437.342	0.0160283	61.1	-	1.05444	-	-	-	-	-	-	-	-	-	-	-	5.377	5.565	5.996	5.89	5.926	5.683	3.877	3.86	6.429	6.246	5.635	6.227	6.041	5.834	6.039	5.565	5.386	5.731	5.358	5.658	5.568	6.318	5.944	6.194	6.175	5.729
pos_195	2-amino-3,7-dideoxy-D-threo-hept-6-ulosonate	metab_973	pos	HMDB0304057	M+Na, M+ACN+H, M+H-H2O	C7H13NO5	0.6806	174.077	0.00548716	-	36.4	2.75071	-	-	-	-	-	-	-	Organic acids and derivatives	Carboxylic acids and derivatives	Amino acids, peptides, and analogues	-	5.352	5.686	5.538	5.678	5.19	5.533	5.531	5.439	5.814	5.854	5.714	5.532	5.44	5.62	5.949	5.598	5.6	5.721	5.554	5.592	5.593	5.648	5.862	5.835	5.857	5.687
pos_1938	Val Ile Ile	metab_964	pos	-	M+H	C17H33N3O4	4.8774	344.255	0.015144	82.1	-	1.15247	-	-	-	-	-	-	-	-	-	-	-	5.096	5.172	5.247	4.62	4.01	4.922	4.272	4.982	3.186	3.255	3.11	3.195	3.596	3.816	4.3	4.607	4.747	5.206	4.791	5.091	5.387	3.994	5.058	4.37	4.584	3.823
pos_1934	Domoic acid	metab_960	pos	HMDB0033939	2M+H	C15H21NO6	4.8469	623.283	0.143708	-	49	3.09993	-	-	C13732	-	-	-	-	Organic acids and derivatives	Carboxylic acids and derivatives	Amino acids, peptides, and analogues	14277-97-5	2.884	2.903	2.929	2.819	2.804	4.587	4.948	2.873	5.204	5.365	2.726	4.769	2.821	5.189	5.741	5.401	2.837	4.028	3.67	3.998	3.568	2.842	2.872	2.753	2.892	2.831
pos_1910	Val Ile Leu	metab_938	pos	-	M+H	C17H33N3O4	4.6709	344.255	0.0864174	58.9	-	1.17932	-	-	-	-	-	-	-	-	-	-	-	4.697	4.784	4.87	3.543	3.156	4.403	3.89	4.469	3.153	3.194	3.078	3.162	3.173	3.227	3.255	4.08	4.301	4.813	4.324	4.633	4.922	3.919	4.59	3.644	4.015	3.183
pos_1891	Gln Ile Ile	metab_917	pos	-	M+H	C17H32N4O5	4.5028	373.245	0.0516349	65.7	-	0.963296	-	-	-	-	-	-	-	-	-	-	-	4.707	4.793	5.089	3.616	3.423	4.458	4.29	4.571	3.394	3.435	3.318	3.403	3.413	3.468	4.269	4.722	3.873	5.179	4.85	5.004	4.147	3.786	4.621	3.345	3.926	3.423
pos_1863	Oseltamivir	metab_887	pos	HMDB0014343;HMDB0035141	M+NH4	C16H28N2O4	4.2868	330.239	0.060754	-	35.3	1.13637	-	-	C08092	-	-	-	-	Organic acids and derivatives	Carboxylic acids and derivatives	Amino acids, peptides, and analogues	204255-11-8;196618-13-0;489-20-3	5.053	5.036	5.153	4.424	3.676	4.772	3.648	4.86	3.227	3.374	3.513	3.235	3.76	4.083	3.328	4.233	4.524	5.034	4.677	5.077	5.273	4.121	4.885	4.457	4.36	4.09
pos_1849	Isofebrifugine	metab_871	pos	HMDB0242253;HMDB0253633	M+H	C16H19N3O3	4.1748	302.15	0.0145268	-	46.3	1.60998	-	-	C10698	-	-	-	-	Organoheterocyclic compounds	Diazanaphthalenes	Benzodiazines	32434-44-9	4.947	5.417	5.103	5.169	5.027	5.394	4.828	4.795	3.892	3.825	3.42	4.028	4.786	4.599	4.453	4.927	4.837	4.847	4.593	4.717	4.882	4.009	4.623	4.144	4.663	4.373
pos_1720	Ile Leu Thr	metab_744	pos	-	M+H	C16H31N3O5	3.3267	346.234	0.0236404	63.1	-	0.940067	-	-	-	-	-	-	-	-	-	-	-	4.774	4.636	5.14	4.41	3.578	4.665	3.367	4.275	3.278	3.319	3.203	3.287	3.298	3.352	3.379	3.86	4.415	5.274	4.896	5.065	4.747	3.318	4.855	3.23	4.047	3.78
pos_1695	Ile Leu Glu	metab_718	pos	-	M+H	C17H31N3O6	3.2147	374.229	0.0140403	79.1	-	0.980503	-	-	-	-	-	-	-	-	-	-	-	5.064	5.099	5.561	4.995	4.859	5.301	5.003	4.859	4.544	4.035	4.491	3.842	4.803	4.882	1.535	4.346	4.916	5.485	5.169	5.246	5.387	4.589	5.105	4.185	4.339	4.835
pos_1615	Isoleucyl-Arginine	metab_636	pos	HMDB0028901	M+H-H2O	C12H25N5O3	2.8707	270.193	0.0194209	-	37.7	1.62664	-	-	-	-	-	-	-	Organic acids and derivatives	Carboxylic acids and derivatives	Amino acids, peptides, and analogues	-	5.102	4.229	4.756	4.475	4.062	4.798	4.406	5.207	3.41	3.118	3.697	3.113	4.756	3.151	4.197	4.384	4.981	4.805	4.518	5.115	4.957	4.314	3.334	3.029	3.168	3.82
pos_1580	Isoleucyl-Lysine	metab_598	pos	HMDB0028912	M+H-H2O	C12H25N3O3	2.7584	242.187	0.0070969	-	36.9	2.09993	-	-	-	-	-	-	-	Organic acids and derivatives	Carboxylic acids and derivatives	Amino acids, peptides, and analogues	-	5.133	4.151	4.962	4.582	4.374	5.084	4.169	5.346	4.214	3.561	4.067	3.843	4.649	3.349	4.282	4.492	5.074	5.17	4.746	5.133	5.145	4.669	3.345	3.226	3.365	4.2
pos_1405	Lys Ile	metab_415	pos	-	M+H	C12H25N3O3	1.471	260.197	0.0183341	59.8	-	1.49101	-	-	-	-	-	-	-	-	-	-	-	5.608	5.276	5.803	5.466	4.89	5.574	5.123	5.391	4.845	4.728	4.827	4.207	5.145	5.113	5.078	5.303	5.334	5.965	5.664	5.912	5.575	5.1	5.259	4.125	5.056	4.957
pos_1359	Calystegine B2	metab_365	pos	HMDB0038594	M+ACN+H	C7H13NO4	1.1519	217.119	0.00905486	-	30.2	2.96869	-	-	C10851	-	-	-	-	Alkaloids and derivatives	Tropane alkaloids	Not Available	127414-85-1	5.707	5.919	5.786	5.861	5.687	5.976	5.413	5.373	4.907	5.182	4.721	5.26	5.472	5.674	5.032	5.172	5.474	5.214	5.351	5.578	5.758	5.069	5.299	4.927	5.346	5.23
pos_1225	(S)-5-Amino-3-oxohexanoate	metab_231	pos	HMDB0012131	M+H-H2O	C6H11NO3	0.6886	128.071	0.0137275	-	30.5	3.44066	map01100;map00310	Metabolic pathways;Lysine degradation	C03656	-	-	Metabolism;Metabolism	Global and overview maps;Amino acid metabolism	Organic acids and derivatives	Keto acids and derivatives	Medium-chain keto acids and derivatives	19355-90-9	4.74	4.686	4.727	4.852	4.652	4.608	4.588	4.26	5.014	4.978	4.88	4.776	4.761	4.876	5.069	4.762	4.734	4.83	4.745	4.859	5.042	5.094	5.135	4.939	5.291	5.082
pos_1212	Prolyl-Arginine	metab_217	pos	HMDB0029011	M+H	C11H21N5O3	0.6726	272.172	0.012486	-	62.1	0.91086	-	-	-	-	-	-	-	Organic acids and derivatives	Carboxylic acids and derivatives	Amino acids, peptides, and analogues	-	5.299	5.571	5.468	5.428	5.327	5.583	5.207	5.163	4.457	4.89	4.246	4.611	4.965	4.972	4.733	4.871	5.016	5.285	5.117	5.178	5.41	4.793	5.073	4.568	5.121	4.744
neg_988	Catechin 7-glucoside	metab_12635	neg	HMDB0037949	M-H2O-H, M-H	C21H24O11	4.001	433.113	0.0018792	-	75.7	-2.39802	-	-	C09617	-	-	-	-	Phenylpropanoids and polyketides	Flavonoids	Flavonoid glycosides	65597-47-9	4.885	4.623	5.26	4.987	5.177	5.071	6.165	4.188	6.589	6.393	4.917	6.429	6.545	6.78	6.394	6.188	5.013	5.086	4.872	4.168	6.197	6.918	6.52	6.41	6.63	6.793
neg_8398	Sulfoacetic acid	metab_12070	neg	HMDB0258590	M-H	C2H4O5S	0.6126	138.969	0.0138747	-	30.4	-8.94284	map00430	Taurine and hypotaurine metabolism	C14179	-	-	Metabolism	Metabolism of other amino acids	Organic acids and derivatives	Organic sulfonic acids and derivatives	Organosulfonic acids and derivatives	123-43-3	3.36	4.148	3.265	3.487	3.308	3.165	2.725	2.64	4.64	4.477	5.006	4.821	3.378	2.733	4.517	3.697	2.604	4.515	4.258	4.73	2.484	5.091	5.493	4.523	5.528	4.631
neg_8336	Bis(2,5-dihydroxypyrrol-1-yl) octanedioate	metab_12013	neg	HMDB0260390	M+K-2H	C16H20N2O8	0.6361	405.07	0.0684586	-	71.4	-2.49103	-	-	-	-	-	-	-	Organoheterocyclic compounds	Pyrroles	Substituted pyrroles	-	3.851	3.873	4.182	4.388	3.859	3.784	3.757	4.328	4.59	4.462	4.809	4.461	4.893	5.273	4.843	3.79	4.603	3.753	4.581	3.732	4.412	4.84	4.874	5.075	5.01	4.89
neg_8105	Desmethyl Fluvoxamine	metab_11793	neg	HMDB0251053	M-H	C14H19F3N2O2	0.8341	303.13	0.0384215	-	30.8	-7.96376	-	-	-	-	-	-	-	Benzenoids	Benzene and substituted derivatives	Trifluoromethylbenzenes	-	4.792	4.989	5.01	4.662	4.744	5.151	4.872	4.973	3.404	4.416	4.367	4.845	4.814	3.928	3.84	4.447	4.429	4.546	4.728	4.39	4.737	4.777	4.791	4.828	4.718	4.712
neg_7983	2-Aminomuconic acid	metab_11676	neg	HMDB0001241	M-H	C6H7NO4	1.0515	156.029	0.052248	-	68.4	-7.33897	map01100;map00380	Metabolic pathways;Tryptophan metabolism	C02220	-	-	Metabolism;Metabolism	Global and overview maps;Amino acid metabolism	Organic acids and derivatives	Carboxylic acids and derivatives	Amino acids, peptides, and analogues	4548-99-6	3.198	2.785	3.453	3.315	3.43	3.412	2.668	2.584	3.779	3.88	3.566	3.81	3.919	4.077	3.395	3.157	3.137	3.337	3.59	3.28	2.501	3.839	3.93	4.15	4.15	4.058
neg_786	Deoxynivalenol	metab_11552	neg	HMDB0036156	M+Na-2H, M+K-2H	C15H20O6	1.7079	317.098	0.0129735	-	47.7	-8.27928	-	-	C09747	-	-	-	-	Lipids and lipid-like molecules	Prenol lipids	Sesquiterpenoids	51481-10-8	4.801	4.851	4.681	4.814	4.687	5.084	4.888	4.563	4.852	5.05	4.977	4.958	4.961	4.907	5.264	5.019	4.906	4.944	4.796	4.282	4.659	5.134	4.94	5.135	5.25	5.097
neg_7667	5'-Guanylic Acid	metab_11347	neg	HMDB0001397;MJDBOTE0000666	M-H	C10H14N5O8P	1.7079	362.05	0.0175966	88.5	-	-2.02163	map01100;map00230;map01232;map04022;map04740;map01523;map01065;map04742;map04744;map01060	Metabolic pathways;Purine metabolism;Nucleotide metabolism;cGMP-PKG signaling pathway;Olfactory transduction;Antifolate resistance;Biosynthesis of alkaloids derived from histidine and purine;Taste transduction;Phototransduction;Biosynthesis of plant secondary metabolites	C00144	Nucleic acids	Nucleotides	Metabolism;Metabolism;Metabolism;Environmental Information Processing;Organismal Systems;Human Diseases;Metabolism;Organismal Systems;Organismal Systems;Metabolism	Global and overview maps;Nucleotide metabolism;Global and overview maps;Signal transduction;Sensory system;Drug resistance: antineoplastic;Chemical structure transformation maps;Sensory system;Sensory system;Chemical structure transformation maps	Nucleosides, nucleotides, and analogues	Purine nucleotides	Purine ribonucleotides	85-32-5	2.965	4.343	5.163	3.981	5.218	4.905	2.871	6.252	2.864	4.187	2.839	2.844	2.862	2.879	2.97	2.905	4.932	4.297	2.835	6.201	3.865	2.847	3.244	2.644	2.92	2.898
neg_7370	Kinetin	metab_11032	neg	HMDB0012245;MJDBZSJ0000125	M-H	C10H9N5O	3.1524	214.071	0.00633283	48.9	-	-9.89776	-	-	C08272	-	-	-	-	Organoheterocyclic compounds	Imidazopyrimidines	Purines and purine derivatives	525-79-1	4.576	4.454	4.247	4.391	4.569	4.566	3.432	3.586	4.555	4.524	4.625	4.445	4.572	4.684	5.203	4.753	4.518	4.346	4.526	4.797	4.326	5.44	5.332	4.747	5.686	5.215
neg_7369	Lipoamide	metab_11030	neg	LMFA08010006;HMDB0304823;PW_C000769;HMDB0000962	M+Na-2H	C8H15NOS2	3.1524	226.035	0.00529924	-	30.9	3.57899	-	-	C00248	-	-	-	-	Organoheterocyclic compounds	Dithiolanes	Lipoamides	940-69-2	5.507	5.326	6.214	6.277	6.311	6.086	5.525	4.234	6.393	6.358	6.438	6.262	6.5	6.609	6.202	5.847	6.332	6.169	6.288	6.09	6.1	5.998	5.532	5.309	5.731	5.981
neg_7361	Bursopoietin	metab_11022	neg	HMDB0249447;HMDB0249448	M+Na-2H	C14H25N7O3	3.1656	360.177	0.00339266	-	37.5	1.00217	-	-	-	-	-	-	-	Organic acids and derivatives	Carboxylic acids and derivatives	Amino acids, peptides, and analogues	-	5.293	5.578	5.659	5.163	5.019	5.563	4.936	5.451	4.786	4.948	4.875	4.632	5.016	4.777	4.712	4.755	5.154	5.506	5.389	5.365	5.373	4.888	5.348	4.873	5.107	5.022
neg_7322	Dihydrocaffeic acid 3-sulfate	metab_10980	neg	HMDB0041721	M-H	C9H10O7S	3.2504	261.007	0.00450485	-	49.6	-2.10731	-	-	-	-	-	-	-	Organic acids and derivatives	Organic sulfuric acids and derivatives	Arylsulfates	-	4.177	3.584	4.703	4.487	4.735	4.632	5.379	3.704	5.142	5.576	5.32	5.698	4.76	4.134	5.618	5.657	4.519	5.525	4.468	4.769	4.022	6.151	5.566	5.304	5.859	4.899
neg_7148	Phenylalanylarginine	metab_10791	neg	HMDB0028989	M-H2O-H	C15H23N5O3	3.5062	302.162	0.0102654	-	51	-0.710689	-	-	-	-	-	-	-	Organic acids and derivatives	Carboxylic acids and derivatives	Amino acids, peptides, and analogues	1238-09-1	4.884	4.624	4.62	4.137	4.202	4.387	4.576	5.383	3.558	3.81	3.305	2.54	3.646	2.151	3.946	4.471	4.632	4.619	4.178	4.568	4.356	3.696	4.395	3.257	4.073	3.462
neg_6863	3-[4-(sulfooxy)phenyl]propanoic acid	metab_10493	neg	HMDB0125171	M-H	C9H10O6S	3.8874	245.012	0.00378138	-	38.6	-2.83117	-	-	-	-	-	-	-	Organic acids and derivatives	Organic sulfuric acids and derivatives	Arylsulfates	-	3.284	2.836	4.179	5.492	5.913	5.996	2.975	3.366	5.688	5.932	5.19	5.477	5.398	5.058	6.427	6.212	4.289	4.526	4.722	5.222	4.414	6.599	5.931	5.221	6.748	6.152
neg_6349	Ile-Val-Val	metab_9968	neg	HMDB0304801	M-H	C16H31N3O4	4.8137	328.223	0.00690892	-	45.2	-2.08475	-	-	-	-	-	-	-	Organic acids and derivatives	Carboxylic acids and derivatives	Amino acids, peptides, and analogues	-	5.451	5.482	5.484	4.858	4.487	5.182	4.413	5.238	3.619	4.584	4.153	3.166	4.556	4.556	4.456	4.76	4.873	5.319	5.071	5.382	5.369	4.713	5.236	4.63	4.931	4.668
neg_6331	3-Alizarinsulfonic acid	metab_9949	neg	HMDB0245799	M-H	C14H8O7S	4.8386	318.993	0.00564466	-	30.1	4.05603	-	-	-	-	-	-	-	Benzenoids	Anthracenes	Anthraquinones	-	3.168	4.057	2.917	5.045	5.475	5.051	1.444	1.363	5.61	5.551	5.343	5.355	5.451	5.404	4.7	4.337	3.361	1.431	3.594	1.421	3.305	5.319	4.771	4.745	5.165	5.198
neg_5913	2-Nonene-1,4-diol	metab_9507	neg	HMDB0245271	M+FA-H	C9H18O2	5.5418	203.128	0.00396634	-	32	-6.19061	-	-	-	-	-	-	-	Lipids and lipid-like molecules	Fatty Acyls	Fatty alcohols	-	4.456	4.36	4.576	4.685	4.431	4.24	3.859	3.275	4.547	4.501	4.53	4.319	4.447	4.832	5.408	4.796	4.42	4.4	4.379	4.376	4.144	5.315	4.735	4.158	4.999	5.162
neg_5862	Z-Leu-Leu-Norvalinal	metab_9450	neg	HMDB0244548	M+Na-2H	C25H39N3O5	5.6273	482.265	0.00245206	-	50.4	2.87211	-	-	-	-	-	-	-	Organic acids and derivatives	Carboxylic acids and derivatives	Amino acids, peptides, and analogues	-	3.168	5.026	3.191	3.346	3.786	3.102	3.074	4.447	4.344	4.93	4.621	4.428	4.327	3.794	5.27	4.554	2.96	3.061	3.854	3.05	3.248	4.641	3.934	5.402	4.632	4.64
neg_5293	Medicagenic acid	metab_8903	neg	HMDB0304417;HMDB0034551;LMPR0106150034	M-H2O-H	C30H46O6	6.1902	483.311	0.00615227	-	88.7	-1.4274	-	-	-	-	-	-	-	Lipids and lipid-like molecules	Prenol lipids	Triterpenoids	599-07-5	3.974	6.404	5.82	4.684	5.795	5.359	5.176	3.162	6.163	5.983	6.354	5.995	6.862	5.847	5.993	5.408	3.126	5.094	5.56	4.358	3.006	6.607	5.502	5.693	6.255	6.299
neg_5040	LysoPA(18:2(9Z,12Z)/0:0)	metab_8656	neg	HMDB0007856	M-H	C21H39O7P	6.5133	433.235	0.077994	-	31.7	-2.64358	-	-	-	-	-	-	-	Lipids and lipid-like molecules	Glycerophospholipids	Glycerophosphates	-	3.801	4.729	4.506	5.056	5.316	5.076	4.715	4.954	4.126	4.514	4.764	4.651	4.31	3.603	4.034	3.641	4.152	4.433	4.15	4.809	4.452	5.066	5.247	5.048	4.777	5.363
neg_422	N-Hydroxy-1-aminonaphthalene	metab_7803	neg	HMDB0062503	M-H, M+FA-H	C10H9NO	5.3875	204.066	0.00542316	-	37.5	-6.20397	map00980	Metabolism of xenobiotics by cytochrome P450	C14789	-	-	Metabolism	Xenobiotics biodegradation and metabolism	Benzenoids	Naphthalenes	Not Available	607-30-7	5.329	4.913	5.069	4.963	4.922	5.006	5.099	4.066	5.9	5.714	5.039	5.387	5.09	4.627	6.652	5.89	5.192	5.136	4.847	5.068	4.185	5.233	5.319	5.177	5.777	5.443
neg_3940	TOFA	metab_7537	neg	-	M-H	C19H32O4	6.3014	323.222	0.00324923	57.8	-	-2.29923	-	-	-	-	-	-	-	-	-	-	-	4.562	5.829	4.399	4.816	4.879	4.031	4.177	3.659	6.113	6.172	6.491	6.457	4.806	4.5	4.591	4.35	4.687	5.095	5.241	4.745	4.039	5.442	5.419	5.42	5.57	5.399
neg_3934	Pyrrhoxanthinol	metab_7532	neg	HMDB0035696	M+K-2H	C37H46O5	6.2857	607.285	0.0308861	-	55.8	3.42733	-	-	-	-	-	-	-	Lipids and lipid-like molecules	Prenol lipids	Terpene lactones	54369-11-8	5.562	4.919	5.302	4.847	5.062	3.037	2.168	4.691	2.161	2.521	3.837	2.455	4.976	4.797	2.267	2.202	4.44	4.858	5.581	5.068	1.929	2.144	2.203	1.942	2.216	4.269
neg_3727	Elymoclavine	metab_7354	neg	HMDB0251762	2M+Hac-H	C16H18N2O	6.0022	567.298	0.262721	-	57.9	1.40562	map01110;map00901	Biosynthesis of secondary metabolites;Indole alkaloid biosynthesis	C06068	-	-	Metabolism;Metabolism	Global and overview maps;Biosynthesis of other secondary metabolites	Alkaloids and derivatives	Ergoline and derivatives	Clavines and derivatives	548-43-6	3.998	4.423	3.955	4.016	4.445	4.444	4.639	3.819	4.823	5.115	5.168	5.051	5.094	4.483	4.003	3.938	3.783	3.89	4.068	3.88	3.945	5.411	5.03	5.7	5.109	4.689
neg_3719	Oxycodone	metab_7346	neg	HMDB0014640;PW_C009000	M+FA-H	C18H21NO4	5.9944	360.147	0.0377931	-	32.2	6.26977	-	-	C08018	-	-	-	-	Benzenoids	Phenanthrenes and derivatives	Not Available	76-42-6	4.152	4.375	3.415	3.496	4.988	4.626	4.953	3.464	5.077	4.521	5.211	5.182	4.585	4.018	5.3	4.685	3.243	4.361	4.559	5.216	3.123	5.105	5.123	5.693	5.291	4.907
neg_3582	(E)-3-(2,3-Dihydroxyphenyl)-2-propenoic acid	metab_7211	neg	HMDB0032057	2M+Hac-H	C9H8O4	5.8753	419.098	0.039657	-	30.3	-1.87961	map01100;map01220;map00360;map01120	Metabolic pathways;Degradation of aromatic compounds;Phenylalanine metabolism;Microbial metabolism in diverse environments	C12623	-	-	Metabolism;Metabolism;Metabolism;Metabolism	Global and overview maps;Global and overview maps;Amino acid metabolism;Global and overview maps	Phenylpropanoids and polyketides	Cinnamic acids and derivatives	Hydroxycinnamic acids and derivatives	38481-04-8	3.547	3.569	3.503	3.531	3.515	3.551	3.453	3.368	3.982	4.307	3.42	4.95	4.336	3.706	3.552	3.486	3.331	3.439	3.416	3.428	4.801	4.92	5.763	5.828	5.355	5.157
neg_3292	N1-(5-Phospho-a-D-ribosyl)-5,6-dimethylbenzimidazole	metab_6912	neg	HMDB0003882	M+Cl	C14H19N2O7P	5.3513	393.065	0.0601033	-	55.5	5.94395	map01100;map00860;map01240	Metabolic pathways;Porphyrin metabolism;Biosynthesis of cofactors	C04778	-	-	Metabolism;Metabolism;Metabolism	Global and overview maps;Metabolism of cofactors and vitamins;Global and overview maps	Nucleosides, nucleotides, and analogues	Benzimidazole ribonucleosides and ribonucleotides	Not Available	-	4.424	3.061	4.591	2.964	3.086	2.972	4.226	4.686	2.937	2.977	2.912	2.917	2.935	3.142	3.043	2.978	4.667	4.334	3.618	5.822	3.804	3.263	2.979	2.717	3.008	3.557
neg_2632	3-Methoxy-4-Hydroxyphenylglycol sulfate	metab_6217	neg	HMDB0003332	M-H2O-H	C9H12O7S	4.0609	245.012	0.00189075	-	30.9	-2.79237	-	-	-	-	-	-	-	Benzenoids	Phenols	Methoxyphenols	71324-20-4	2.929	2.951	4.612	5.919	5.905	6.142	4.707	2.858	5.882	5.971	5.433	5.769	5.541	5.322	5.841	5.706	4.113	4.761	5.156	5.373	4.566	6.701	5.944	5.149	6.71	6.386
neg_2421	3-(4-Hydroxyphenyl)lactate	metab_5998	neg	HMDB0000755	M-H	C9H10O4	3.7005	181.049	0.0100684	76.3	-	-6.31511	-	-	C03672	-	-	-	-	Phenylpropanoids and polyketides	Phenylpropanoic acids	Not Available	306-23-0	5.571	5.34	5.394	5.152	5.158	5.419	5.573	4.713	5.544	5.756	5.686	5.989	5.673	5.378	6.043	6.155	5.622	5.031	5.011	4.822	4.506	5.708	5.972	5.7	5.835	5.941
neg_2092	Sesamol	metab_5643	neg	HMDB0033812	M+FA-H	C7H6O3	3.1524	183.029	0.00260498	-	33.2	-7.66212	-	-	C10832	-	-	-	-	Organoheterocyclic compounds	Benzodioxoles	Not Available	533-31-3	4.737	4.382	5.714	5.767	5.802	5.56	5	3.301	5.891	5.86	5.93	5.752	6.002	6.12	5.682	5.326	5.842	5.665	5.789	5.574	5.571	5.482	4.97	4.777	5.196	5.48
neg_2015	Asparagine-betaxanthin	metab_5561	neg	HMDB0304648	M+Na-2H	C13H15N3O7	2.7904	346.063	0.00812817	-	58.3	-7.60008	-	-	-	-	-	-	-	Organic acids and derivatives	Carboxylic acids and derivatives	Amino acids, peptides, and analogues	-	4.79	5.446	5.061	5.083	4.991	5.141	3.087	5.379	2.742	4.791	5.031	4.551	4.503	2.757	2.848	4.255	5.097	4.776	4.222	5.269	4.333	4.294	4.371	4.166	4.331	3.581
neg_1786	N2-gamma-Glutamylglutamine	metab_5312	neg	HMDB0011738	M-H	C10H17N3O6	1.5581	274.104	0.0351243	-	61	-2.12802	-	-	C05283	-	-	-	-	Organic acids and derivatives	Carboxylic acids and derivatives	Amino acids, peptides, and analogues	10148-81-9	0.9924	0.2992	2.778	3.937	4.008	4.127	0.2452	0.2106	4.541	4.243	3.776	4.053	3.671	3.06	4.536	3.962	4.215	0.6411	3.297	1.206	0.3689	5.128	3.672	3.329	4.856	4.889
neg_1698	Pyochelin	metab_5227	neg	HMDB0256933	M+Cl	C14H16N2O3S2	1.2752	359.029	0.0180141	-	75	-0.798397	map01053;map01110	Biosynthesis of siderophore group nonribosomal peptides;Biosynthesis of secondary metabolites	C12037	-	-	Metabolism;Metabolism	Metabolism of terpenoids and polyketides;Global and overview maps	Organic acids and derivatives	Carboxylic acids and derivatives	Amino acids, peptides, and analogues	69772-54-9	4.771	4.174	4.821	5.047	5.126	4.491	3.588	3.503	5.139	5.211	5.469	5.269	5.357	5.447	4.351	4.586	5.166	4.673	5.008	4.825	4.924	4.307	4.198	4.293	3.636	4.398
neg_1343	Uridine diphosphate-N-acetylglucosamine	metab_4888	neg	PW_C000196;HMDB0000290	M-H	C17H27N3O17P2	0.6282	606.073	0.201526	81.4	-	-1.78694	map01100;map01250;map01502;map00563;map00520;map00550;map00524;map00552;map00540;map00541;map05415;map04931	Metabolic pathways;Biosynthesis of nucleotide sugars;Vancomycin resistance;Glycosylphosphatidylinositol (GPI)-anchor biosynthesis;Amino sugar and nucleotide sugar metabolism;Peptidoglycan biosynthesis;Neomycin, kanamycin and gentamicin biosynthesis;Teichoic acid biosynthesis;Lipopolysaccharide biosynthesis;O-Antigen nucleotide sugar biosynthesis;Diabetic cardiomyopathy;Insulin resistance	C00043	-	-	Metabolism;Metabolism;Human Diseases;Metabolism;Metabolism;Metabolism;Metabolism;Metabolism;Metabolism;Metabolism;Human Diseases;Human Diseases	Global and overview maps;Global and overview maps;Drug resistance: antimicrobial;Glycan biosynthesis and metabolism;Carbohydrate metabolism;Glycan biosynthesis and metabolism;Biosynthesis of other secondary metabolites;Glycan biosynthesis and metabolism;Glycan biosynthesis and metabolism;Glycan biosynthesis and metabolism;Cardiovascular disease;Endocrine and metabolic disease	Nucleosides, nucleotides, and analogues	Pyrimidine nucleotides	Pyrimidine nucleotide sugars	528-04-1	4.353	4.375	4.309	4.278	4.321	4.286	4.258	4.174	5.055	5.187	4.226	5.364	4.793	5.455	4.357	4.292	4.164	4.245	4.222	4.234	4.017	5.114	5.213	5.566	4.385	5.612
neg_1064	Aldobiouronic acid D3	metab_4606	neg	HMDB0040737	M-H2O-H, M-H	C11H18O11	0.6595	307.067	0.0121882	-	76.2	-1.4117	-	-	-	-	-	-	-	Organic oxygen compounds	Organooxygen compounds	Carbohydrates and carbohydrate conjugates	17676-51-6	5.033	5.008	5.298	5.364	5.592	4.933	4.266	4.182	5.499	5.595	5.892	5.934	5.828	5.972	5.867	5.33	4.839	5.474	5.134	5.03	4.458	5.793	5.999	6.322	5.87	5.846
[truncated: 3 more columns]
